# Supplementary material for: (E)-Ethyl 2-cyano-3-[5-nitro-2-(pyrrolidin-1-yl)phen­yl]acrylate
Source: Acta Crystallogr Sect E Struct Rep Online. 2010 Sep 4;66(Pt 10):o2497. doi: 10.1107/S1600536810033374 (PMC2983149; doi:10.1107/S1600536810033374)
Supplement: Supplementary file 2 [file e-66-o2497-Isup2.hkl]

data_I
#  al15 in P -1                            
_audit_creation_date        10-07-08
_audit_creation_method      CRYSTALS 

_cell_length_a                    8.4137(3)
_cell_angle_alpha                 73.0650(10)
_cell_length_b                    9.9517(4)
_cell_angle_beta                  71.388(2)
_cell_length_c                    10.3731(5)
_cell_angle_gamma                 72.523(4)

# NOTE Fc on scale of Fo,      4.13758
# Status flags: 
#    o - used in refinement 
#    < - excluded by I/sigmaI cutoff 
#    x - excluded for another reason  

loop_
_refln_index_h
_refln_index_k
_refln_index_l
_refln_F_squared_meas
_refln_F_squared_calc
_refln_F_squared_sigma
_refln_observed_status
   1   0   0        2.50        0.00        1.50 <
   2   0   0    26859.50    29920.61      731.90 o
   3   0   0      535.20      494.75       13.40 o
   4   0   0      235.90      216.91        8.40 o
   5   0   0        5.70       13.53        5.10 <
   6   0   0        2.70        0.69        5.20 <
   7   0   0     2779.30     2633.94       56.70 o
   8   0   0      180.40      148.40       29.20 o
   9   0   0        7.80        0.34       33.10 <
  10   0   0      208.80      259.13       50.30 o
  -9   1   0      181.50      191.68       43.10 o
  -8   1   0     5479.70     5143.21      156.60 o
  -7   1   0     5384.20     5193.12      113.00 o
  -6   1   0      281.70      292.95       12.30 o
  -5   1   0      155.90      138.97       10.80 o
  -4   1   0      417.00      486.42       12.20 o
  -3   1   0     1194.30     1262.22       23.20 o
  -2   1   0    31204.30    33618.40      708.70 o
  -1   1   0      439.40        0.00       13.40 x
   0   1   0       -1.50        0.00        1.80 <
   1   1   0     3983.20        0.00      133.90 x
   3   1   0     8335.30     8359.94      194.10 o
   4   1   0       80.50       43.81        6.30 o
   5   1   0     2543.10     2565.37       57.20 o
   6   1   0       69.10       57.23        5.90 o
   7   1   0     2981.90     2887.23       56.80 o
   8   1   0      144.70      135.49       42.00 o
   9   1   0     1365.50     1216.47       78.30 o
  10   1   0     1040.30     1014.76       81.40 o
  -9   2   0      321.40      290.21       68.80 o
  -8   2   0       93.00      148.19       13.40 o
  -7   2   0     1020.40     1095.01       28.60 o
  -6   2   0    13599.80    13273.91      202.20 o
  -5   2   0     1292.00     1312.26       24.40 o
  -4   2   0     4710.00     4796.07       91.40 o
  -3   2   0     2308.20     2341.89       48.50 o
  -2   2   0     3629.90     3371.77       73.40 o
  -1   2   0      621.30      668.01       17.50 o
   0   2   0    25549.10    28615.33      564.40 o
   1   2   0       76.50       55.02        5.10 o
   3   2   0    26853.90    27873.06      642.90 o
   4   2   0      139.20      146.34        6.70 o
   5   2   0     3026.60     2944.02       62.40 o
   6   2   0      115.90      118.56        7.70 o
   7   2   0      600.60      597.05       18.90 o
   8   2   0     3766.60     3498.71      129.20 o
   9   2   0      570.70      614.33       40.70 o
  10   2   0       54.80       92.23       40.80 <
  -9   3   0       86.10      103.65       72.60 <
  -8   3   0       36.00       60.17       16.10 <
  -7   3   0      184.10      184.15       14.40 o
  -6   3   0     4265.80     4161.05       69.30 o
  -5   3   0      542.60      534.87       16.60 o
  -4   3   0      450.30      512.69       13.10 o
  -3   3   0     1005.80     1005.49       21.80 o
  -2   3   0     2530.50     2706.36       54.40 o
  -1   3   0     1189.70     1424.85       29.10 o
   0   3   0     7988.90     8722.29      152.90 o
   1   3   0    89821.10    92350.05     5252.30 o
   2   3   0    17389.00    18446.73      470.90 o
   3   3   0     1656.80     1742.52       54.50 o
   4   3   0     4503.40     4381.18       90.20 o
   5   3   0      809.70      706.21       21.70 o
   6   3   0      359.30      293.08       14.00 o
   7   3   0       45.00       38.41        7.80 o
   8   3   0      523.40      546.69       15.60 o
   9   3   0       50.40       60.53       28.40 <
  10   3   0       -0.60        1.06       41.05 <
  -8   4   0       80.50       89.91       19.00 o
  -7   4   0      544.90      498.26       23.50 o
  -6   4   0      226.80      231.24       15.20 o
  -5   4   0     7733.00     7568.05      129.90 o
  -4   4   0     5317.30     5176.52       95.60 o
  -3   4   0     2185.90     1991.74       43.60 o
  -2   4   0     9185.90     8450.02      164.60 o
  -1   4   0     9219.70     9439.74      186.50 o
   0   4   0      893.10      807.11       20.50 o
   1   4   0      902.40      798.30       26.80 o
   2   4   0    10986.20    10719.96      272.20 o
   3   4   0    10365.10    10340.28      245.00 o
   4   4   0     5938.40     6090.57      123.70 o
   5   4   0    10700.80    10151.31      230.10 o
   6   4   0       59.60       37.15       10.00 o
   7   4   0     1949.00     1819.74       47.90 o
   8   4   0      302.60      351.11       17.50 o
   9   4   0      156.20      181.48       35.60 o
  10   4   0       80.40       86.17       54.10 <
  -8   5   0      425.10      347.51       38.30 o
  -7   5   0       20.30        4.68       18.20 <
  -6   5   0       98.40      118.33       14.60 o
  -5   5   0     1375.20     1394.51       35.10 o
  -4   5   0     9810.10    10086.25      176.40 o
  -3   5   0     1378.20     1377.28       29.90 o
  -2   5   0      375.90      423.04       13.80 o
  -1   5   0     1471.00     1315.46       29.70 o
   0   5   0      991.00     1021.89       27.40 o
   1   5   0      987.80     1307.64       32.10 o
   2   5   0      196.80      226.26        9.70 o
   3   5   0       70.40       94.92        8.30 o
   4   5   0       47.10       94.79        9.80 o
   5   5   0      372.00      348.04       16.80 o
   6   5   0      921.40      915.54       30.20 o
   7   5   0       99.30      131.26       13.70 o
   8   5   0       28.50       26.13       13.10 <
   9   5   0     2023.70     2056.42       75.70 o
  10   5   0      184.80      150.08       59.60 o
  -7   6   0       76.40      117.48       28.80 <
  -6   6   0       -1.20        8.15       17.80 <
  -5   6   0        5.70        0.09       14.20 <
  -4   6   0      245.00      269.93       15.00 o
  -3   6   0      444.10      484.19       19.80 o
  -2   6   0     1563.90     1639.10       38.00 o
  -1   6   0      619.80      603.41       17.50 o
   0   6   0      680.00      661.22       21.20 o
   1   6   0     8645.20     8172.10      222.80 o
   2   6   0    10743.20    10605.08      251.00 o
   3   6   0     3361.10     3114.33       70.90 o
   4   6   0       36.10       30.08        9.80 o
   5   6   0     2110.90     1969.79       52.40 o
   6   6   0       90.50      101.48       12.60 o
   7   6   0      567.20      565.52       25.70 o
   8   6   0       -5.50        0.42       14.30 <
   9   6   0     1151.40     1104.07       56.00 o
  10   6   0       48.70      109.33       54.00 <
  -7   7   0       -1.10        4.72       34.30 <
  -6   7   0      458.20      523.27       29.20 o
  -5   7   0       73.40       60.76       16.60 o
  -4   7   0     1037.60     1003.49       37.30 o
  -3   7   0      130.30      161.19       13.70 o
  -2   7   0     1823.90     1716.51       39.00 o
  -1   7   0      359.10      372.71       14.90 o
   0   7   0     1037.10     1085.76       29.70 o
   1   7   0     3835.60     3677.60      120.30 o
   2   7   0     1217.20     1240.17       36.90 o
   3   7   0     2391.10     2264.73       72.60 o
   4   7   0     1511.20     1352.45       37.10 o
   5   7   0      173.70      210.03       13.90 o
   6   7   0      638.90      642.08       24.90 o
   7   7   0      194.60      200.27       19.70 o
   8   7   0      117.60       84.83       19.20 o
   9   7   0      -22.80        2.97       47.10 <
  -6   8   0      649.50      526.90       52.30 o
  -5   8   0       22.80       26.33       16.20 <
  -4   8   0       64.20        5.47       21.90 <
  -3   8   0      449.90      472.62       21.60 o
  -2   8   0       13.50        5.18       12.20 <
  -1   8   0       -4.30       14.93       13.30 <
   0   8   0      267.50      271.54       17.20 o
   1   8   0      170.00      223.39       15.40 o
   2   8   0       61.30       49.27       16.70 o
   3   8   0      889.10      918.11       38.00 o
   4   8   0       88.60      124.53       17.60 o
   5   8   0       11.20        3.57       10.50 <
   6   8   0       38.10       41.18       15.00 <
   7   8   0       27.10        4.88       15.00 <
   8   8   0        7.60       39.33       20.80 <
   9   8   0       26.90       97.85       30.20 <
  -5   9   0       31.50      118.46       24.20 <
  -4   9   0      195.80      246.22       28.20 o
  -3   9   0      148.60      187.07       17.40 o
  -2   9   0      160.30      187.83       15.00 o
  -1   9   0      660.20      640.49       29.00 o
   0   9   0      308.80      307.09       20.70 o
   1   9   0     2868.10     2743.67       70.30 o
   2   9   0      426.50      440.27       29.90 o
   3   9   0      463.70      378.76       30.60 o
   4   9   0      996.80      951.27       46.80 o
   5   9   0      -18.90        0.57       14.20 <
   6   9   0       42.90        0.08       16.80 <
   7   9   0      -11.00        4.62       18.30 <
   8   9   0        7.40        2.33       22.80 <
  -4  10   0      370.30      282.85       50.30 o
  -3  10   0      215.10      218.59       42.50 o
  -2  10   0       58.30       69.45       26.90 <
  -1  10   0       19.50       49.03       20.30 <
   0  10   0       26.40       64.08       17.50 <
   1  10   0        5.40       24.26       15.20 <
   2  10   0        7.30        1.88       15.10 <
   3  10   0       54.00       80.17       22.60 <
   4  10   0      394.20      482.05       32.60 o
   5  10   0     1102.80     1044.85       42.50 o
   6  10   0      -31.40       10.34       18.20 <
   7  10   0       28.30      118.13       18.00 <
   8  10   0      264.70      348.12       37.90 o
  -3  11   0      268.80      194.79       70.10 o
  -2  11   0      322.60      299.24       37.40 o
  -1  11   0        0.60       11.97       43.22 <
   0  11   0        3.80        1.21       26.40 <
   1  11   0      355.60      413.50       31.40 o
   2  11   0       57.90       46.53       23.70 <
   3  11   0      112.60      144.23       21.90 o
   4  11   0       37.20       33.82       17.30 <
   5  11   0      409.90      327.30       55.90 o
   6  11   0       27.90        8.47       43.20 <
   7  11   0       34.90        9.33       62.10 <
  -1  12   0       81.50       35.82       84.30 <
   0  12   0      -25.10       60.11       49.80 <
   1  12   0       44.40       61.22       56.30 <
   2  12   0      726.10      738.60       87.20 o
   3  12   0      -12.20       81.57       47.70 <
   4  12   0       56.80       10.31       57.90 <
   5  12   0       12.30        4.58       48.90 <
   6  12   0      -86.20        3.97       54.80 <
  -5 -12   1      125.00       93.94       73.80 <
  -4 -12   1        0.60        2.52      101.32 <
  -3 -12   1       11.60       56.84       57.40 <
  -2 -12   1      -48.60       15.91       47.20 <
  -1 -12   1       80.70        4.58       54.10 <
   0 -12   1       54.50       33.72       52.90 <
   1 -12   1       31.50        7.42       64.30 <
  -7 -11   1       44.50        2.60      101.40 <
  -6 -11   1       35.70        8.21       52.10 <
  -5 -11   1      332.40      295.31       58.40 o
  -4 -11   1      143.20      188.65       57.70 <
  -3 -11   1       53.60       32.10       39.90 <
  -2 -11   1       12.90       69.32       61.10 <
  -1 -11   1       -6.90       25.09       39.60 <
   0 -11   1       62.00      146.40       50.80 <
   1 -11   1       82.40       91.30       48.00 <
   2 -11   1      -13.40        2.37       45.30 <
   3 -11   1      380.50      268.26       66.80 o
  -8 -10   1       -9.70       38.60       45.70 <
  -7 -10   1       17.00       15.03       54.00 <
  -6 -10   1       17.80      115.73       41.50 <
  -5 -10   1      103.80      158.88       40.70 <
  -4 -10   1      166.20      162.01       34.80 o
  -3 -10   1       15.80       26.61       30.90 <
  -2 -10   1        9.00        5.66       12.30 <
  -1 -10   1       15.40        0.08       16.20 <
   0 -10   1      777.70      807.18       40.20 o
   1 -10   1       45.10       68.92       21.30 <
   2 -10   1      104.80      115.78       30.50 o
   3 -10   1      575.80      540.38       43.40 o
   4 -10   1      -68.40       33.98       39.90 <
  -8  -9   1       80.30      146.22       37.70 <
  -7  -9   1      340.10      354.30       24.50 o
  -6  -9   1      119.70      159.37       15.60 o
  -5  -9   1      138.70      160.84       13.70 o
  -4  -9   1     1293.40     1168.11       36.10 o
  -3  -9   1     1915.10     2030.05       51.90 o
  -2  -9   1       38.20       47.46       10.60 o
  -1  -9   1      222.00      208.67       22.60 o
   0  -9   1      930.60      828.24       35.40 o
   1  -9   1      338.40      365.05       21.40 o
   2  -9   1       48.20        8.44       18.40 <
   3  -9   1      140.50      184.33       22.90 o
   4  -9   1     1073.20     1003.01       57.90 o
   5  -9   1      225.90      505.25       40.60 o
  -9  -8   1      -37.60        0.01       47.20 <
  -8  -8   1       26.00       32.24       20.50 <
  -7  -8   1       -6.50        5.04       16.60 <
  -6  -8   1      258.20      275.73       19.40 o
  -5  -8   1       -0.50       35.17       14.42 <
  -4  -8   1       12.50       18.90        7.90 <
  -3  -8   1     8625.80     8065.71      228.80 o
  -2  -8   1      210.50      205.16       14.40 o
  -1  -8   1      101.70      103.47       13.90 o
   0  -8   1      121.00      118.60       15.00 o
   1  -8   1       -8.10        0.14       11.30 <
   2  -8   1      601.30      638.83       23.30 o
   3  -8   1      227.50      274.33       15.70 o
   4  -8   1       99.00      108.17       19.50 o
   5  -8   1      123.40      121.87       20.70 o
   6  -8   1       20.50       38.50       20.00 <
  -9  -7   1       23.80      277.53       21.40 <
  -8  -7   1        2.40        1.11       20.30 <
  -7  -7   1        7.60        7.08       14.90 <
  -6  -7   1      281.50      297.06       18.40 o
  -5  -7   1      497.20      516.47       22.30 o
  -4  -7   1       19.90       19.86        8.40 <
  -3  -7   1        2.20        0.43        7.40 <
  -2  -7   1      323.50      312.22       21.70 o
  -1  -7   1      907.70      811.89       33.00 o
   0  -7   1      101.20       95.59       10.70 o
   1  -7   1      727.80      786.18       23.00 o
   2  -7   1     1251.30     1245.18       30.90 o
   3  -7   1     1352.90     1306.72       34.80 o
   4  -7   1     3060.80     2976.37       67.40 o
   5  -7   1       71.80       81.86       15.50 o
   6  -7   1      638.50      577.75       42.30 o
   7  -7   1      780.60      711.68       55.80 o
  -9  -6   1      728.20      858.30       69.90 o
  -8  -6   1        6.90        6.29       15.50 <
  -7  -6   1      316.80      305.73       19.70 o
  -6  -6   1        0.40        2.00       16.19 <
  -5  -6   1      108.70      100.36       11.70 o
  -4  -6   1       23.40       32.91        8.40 <
  -3  -6   1     4168.80     3965.56       90.90 o
  -2  -6   1      129.80      136.29       14.10 o
  -1  -6   1     6284.40     6042.57      142.70 o
   0  -6   1     3776.20     3942.81       70.70 o
   1  -6   1       20.60       34.91        8.60 <
   2  -6   1       24.60       28.92        8.50 <
   3  -6   1      150.30      136.54       13.00 o
   4  -6   1       13.70       16.97       11.80 <
   5  -6   1     1162.80     1167.87       32.50 o
   6  -6   1      350.30      367.25       23.60 o
   7  -6   1       86.00      135.86       22.80 o
 -10  -5   1       15.00       29.89       24.80 <
  -9  -5   1       43.20       15.23       30.20 <
  -8  -5   1      252.70      285.07       18.10 o
  -7  -5   1       95.30      129.21       15.90 o
  -6  -5   1       74.30       92.22       12.70 o
  -5  -5   1       26.80       24.22       10.90 <
  -4  -5   1     1414.40     1489.15       42.80 o
  -3  -5   1      691.70      615.09       24.60 o
  -2  -5   1    38381.10    37952.41      954.40 o
  -1  -5   1     8746.00     8222.16      201.10 o
   0  -5   1     1737.10     1678.67       32.70 o
   1  -5   1      502.80      409.32       16.80 o
   2  -5   1       20.00       22.58        7.40 <
   3  -5   1      478.50      520.25       15.70 o
   4  -5   1       -8.80        4.97        9.70 <
   5  -5   1        0.80        0.44       20.39 <
   6  -5   1       28.80       27.62       11.20 <
   7  -5   1      310.10      303.46       21.90 o
   8  -5   1      214.90      172.27       32.80 o
 -10  -4   1       -4.20        3.22       23.40 <
  -9  -4   1      185.60      260.82       46.00 o
  -8  -4   1      880.50      956.39       29.60 o
  -7  -4   1     1347.70     1277.94       38.70 o
  -6  -4   1        8.00       11.69       10.20 <
  -5  -4   1      928.30      938.96       33.40 o
  -4  -4   1     2089.70     2118.55       52.90 o
  -3  -4   1      753.30      684.11       23.60 o
  -2  -4   1       -4.40        6.71        8.30 <
  -1  -4   1       25.20       47.08        8.00 o
   0  -4   1     4034.40     4422.32       72.00 o
   1  -4   1    18555.30    17269.92      324.60 o
   2  -4   1       10.60        6.30        6.20 <
   3  -4   1     1758.30     1638.22       35.00 o
   4  -4   1      161.60      128.22       11.00 o
   5  -4   1     3586.20     3532.06       63.70 o
   6  -4   1      400.70      386.04       17.10 o
   7  -4   1      229.00      242.77       16.80 o
   8  -4   1      107.10       97.06       18.10 o
   9  -4   1     -147.50       71.24       63.60 <
 -10  -3   1       29.20       48.04       29.80 <
  -9  -3   1       33.90       49.97       28.60 <
  -8  -3   1      442.50      488.61       21.40 o
  -7  -3   1     3409.30     3310.54       71.10 o
  -6  -3   1      118.60      106.40       11.70 o
  -5  -3   1      148.50      104.29       13.20 o
  -4  -3   1       65.90       65.88        9.70 o
  -3  -3   1      918.30      955.94       25.20 o
  -2  -3   1    14474.30    15790.41      335.30 o
  -1  -3   1    13732.40    13553.26      407.50 o
   0  -3   1     5783.20     6307.13      107.70 o
   1  -3   1     1666.10     1944.93       33.50 o
   2  -3   1      724.30      768.58       15.40 o
   3  -3   1     4376.40     3920.03       81.30 o
   4  -3   1     2074.40     2097.97       38.40 o
   5  -3   1     1036.10      957.38       23.70 o
   6  -3   1     9839.50     9381.81      155.50 o
   7  -3   1       36.40       52.27       12.10 o
   8  -3   1       23.10        3.56       14.30 <
   9  -3   1      113.50      104.59       70.90 <
 -10  -2   1      -17.40       52.27       30.50 <
  -9  -2   1      -27.00       25.63       35.50 <
  -8  -2   1      237.70      282.93       13.00 o
  -7  -2   1       30.10       32.09        9.80 o
  -6  -2   1      130.20      141.08       10.50 o
  -5  -2   1     5241.00     5037.75      132.90 o
  -4  -2   1       34.70       12.90        7.30 o
  -3  -2   1     4261.90     4457.16      113.90 o
  -2  -2   1     5241.10     5774.84      142.40 o
   0  -2   1    45508.50    47257.40     1607.30 o
   1  -2   1      463.50      428.72        9.50 o
   2  -2   1    17054.80    17748.44      279.80 o
   3  -2   1     4486.90     4269.82       71.80 o
   4  -2   1     1579.60     1418.88       32.10 o
   5  -2   1      155.70      146.82        8.60 o
   6  -2   1     3012.40     2966.25       57.60 o
   7  -2   1     1379.20     1398.07       34.50 o
   8  -2   1       23.10       13.48        9.50 <
   9  -2   1       68.30        1.39      117.50 <
 -10  -1   1     -249.80        0.48      100.10 <
  -9  -1   1      848.90      624.10      126.60 o
  -8  -1   1      155.30      130.06       11.80 o
  -7  -1   1     2377.00     2304.36       57.70 o
  -6  -1   1        5.00        2.41        7.60 <
  -5  -1   1     5024.40     5159.81      103.40 o
  -4  -1   1      226.60      221.07        9.30 o
  -3  -1   1     7494.60     7483.34      151.70 o
  -2  -1   1    28426.90    30447.71      595.10 o
  -1  -1   1     8568.80    12640.86      225.50 x
   0  -1   1        7.20        0.00        5.20 <
   1  -1   1       25.20        4.41        2.70 o
   2  -1   1      465.70      448.40       10.50 o
   3  -1   1     2485.00     2535.60       44.50 o
   4  -1   1       25.40       40.43        4.50 o
   5  -1   1      628.40      621.73       16.60 o
   6  -1   1     2624.70     2592.62       52.80 o
   7  -1   1      124.80      132.52        9.00 o
   8  -1   1     3612.00     3508.94      113.50 o
   9  -1   1      186.20       99.22       52.80 o
  10  -1   1       78.70       80.51       47.80 <
  -9   0   1       28.70       41.79       38.30 <
  -8   0   1      251.10      245.54       18.20 o
  -7   0   1     1266.70     1306.97       39.00 o
  -6   0   1     4928.30     4926.35      104.00 o
  -5   0   1     1525.30     1537.99       34.30 o
  -4   0   1      921.00     1046.99       23.50 o
  -3   0   1        9.70       19.76        4.20 <
  -2   0   1     6862.00     7590.79      149.90 o
  -1   0   1        0.20        0.00        4.65 <
   0   0   1       -4.90        0.00        2.70 <
   1   0   1       35.70        0.00        2.20 x
   2   0   1     3585.00     3839.30       62.60 o
   3   0   1     6971.90     7902.29      126.30 o
   4   0   1      376.20      353.51        9.90 o
   5   0   1     3391.10     3489.43       65.90 o
   6   0   1      329.00      340.49       21.60 o
   7   0   1     2720.70     2670.32       75.40 o
   8   0   1     3499.00     3377.93       97.20 o
   9   0   1      187.60      235.10       37.30 o
  10   0   1       24.10       11.30       47.40 <
  -9   1   1      267.80      227.59       71.40 o
  -8   1   1      677.30      681.67       28.40 o
  -7   1   1       28.30       15.25        9.50 o
  -6   1   1       -9.20        0.30        8.00 <
  -5   1   1      203.20      257.79       10.50 o
  -4   1   1      185.00      134.86        8.90 o
  -3   1   1      616.20      600.22       14.70 o
  -2   1   1    22167.50    23397.53      409.40 o
  -1   1   1    10252.60    10947.89      210.30 o
   0   1   1        4.10        0.00        3.40 <
   1   1   1       -2.00        0.00        3.20 <
   2   1   1      655.90      522.66       18.60 o
   3   1   1    14167.00    14587.02      411.50 o
   4   1   1     1247.70     1031.76       35.80 o
   5   1   1       60.80       43.71       13.80 o
   6   1   1       21.90        5.25       13.60 <
   7   1   1       81.60       73.40       20.60 o
   8   1   1      168.30      186.25       27.40 o
   9   1   1      324.50      329.48       36.40 o
  10   1   1      937.90      970.76       70.60 o
  -9   2   1        9.40      134.09       57.80 <
  -8   2   1      298.80      400.91       20.70 o
  -7   2   1      262.20      256.27       15.70 o
  -6   2   1     3639.30     3639.88       74.10 o
  -5   2   1      117.70      111.59       11.80 o
  -4   2   1     4923.00     5350.40       86.00 o
  -3   2   1     6080.00     5584.43      120.10 o
  -2   2   1     1072.50      988.39       24.40 o
  -1   2   1      117.70      189.30        6.90 o
   0   2   1     5964.50     6532.14      141.00 o
   1   2   1     7639.60     8527.96      175.40 o
   3   2   1     8123.00     8205.07      196.70 o
   4   2   1     8733.60     8515.92      167.20 o
   5   2   1     6664.30     6464.27      139.30 o
   6   2   1      121.00      104.72       15.40 o
   7   2   1       -6.40        0.08       16.20 <
   8   2   1      908.30      902.98       42.50 o
   9   2   1      256.80      328.63       35.70 o
  10   2   1      234.20      348.83       51.20 o
  -9   3   1     -153.80       42.32       67.60 <
  -8   3   1      720.40      639.28       44.10 o
  -7   3   1       12.00       25.41       14.10 <
  -6   3   1     6934.10     6639.20      130.20 o
  -5   3   1     2886.50     3040.06       57.30 o
  -4   3   1      118.50      122.25       10.00 o
  -3   3   1     1243.40     1184.30       27.90 o
  -2   3   1     1989.00     2076.98       46.00 o
  -1   3   1       11.70       11.98        6.60 <
   0   3   1     3200.70     3540.07       80.70 o
   1   3   1    39501.50    43639.32      922.90 o
   2   3   1    27698.60    30306.88      700.00 o
   3   3   1     7901.80     8270.26      188.20 o
   4   3   1     7661.10     7098.16      161.40 o
   5   3   1     4126.30     4065.40       80.90 o
   6   3   1        3.60        6.84        4.70 <
   7   3   1       44.30       78.94       18.00 <
   8   3   1     1651.30     1515.25       69.30 o
   9   3   1      128.10      180.99       32.30 o
  10   3   1       32.60       70.62       40.60 <
  -8   4   1      109.00       95.58       29.40 o
  -7   4   1       54.70       56.57       16.00 o
  -6   4   1     2337.30     2330.14       53.60 o
  -5   4   1     2974.70     2879.20       61.10 o
  -4   4   1     1815.60     1844.11       44.80 o
  -3   4   1     1332.50     1304.91       30.50 o
  -2   4   1      907.60      634.43       23.90 o
  -1   4   1    31130.90    31935.25      613.20 o
   0   4   1    10947.80    10229.33      244.10 o
   1   4   1      114.40       85.75        6.80 o
   2   4   1    20989.00    22785.84      422.40 o
   3   4   1     4917.60     5327.89      140.80 o
   4   4   1    41831.40    40951.96     1761.80 o
   5   4   1      335.60      281.92       13.60 o
   6   4   1      250.50      214.47       11.80 o
   7   4   1       40.80       54.49        7.10 o
   8   4   1      303.00      243.28       31.60 o
   9   4   1      243.30      208.37       35.30 o
  10   4   1       57.10        2.27       43.40 <
  -8   5   1      185.60      169.98       37.00 o
  -7   5   1       13.00       23.12       19.50 <
  -6   5   1      860.30      826.73       28.80 o
  -5   5   1     1297.90     1244.90       31.50 o
  -4   5   1    11646.20    11752.37      222.70 o
  -3   5   1     2956.10     2904.72       63.40 o
  -2   5   1     2340.60     2233.47       52.10 o
  -1   5   1       -1.20        5.75        7.30 <
   0   5   1      305.70      327.70       14.00 o
   1   5   1      759.50      741.12       18.90 o
   2   5   1      843.60      851.62       25.60 o
   3   5   1      355.20      370.64       14.30 o
   4   5   1    12539.10    12092.27      319.60 o
   5   5   1      417.40      342.45       16.90 o
   6   5   1        5.70        0.04        9.10 <
   7   5   1      156.00      119.64       14.40 o
   8   5   1      -14.00        0.19       11.60 <
   9   5   1      155.00       94.13       34.30 o
  10   5   1       -9.20        7.62       35.20 <
  -7   6   1      762.40      727.10       50.00 o
  -6   6   1       29.80       29.84       16.90 <
  -5   6   1       72.60       82.76       13.90 o
  -4   6   1      390.90      374.17       17.30 o
  -3   6   1     5294.80     5344.71      120.50 o
  -2   6   1     2586.20     2481.91       59.40 o
  -1   6   1    10278.80    10119.77      207.20 o
   0   6   1     3828.20     3536.06       78.50 o
   1   6   1     4562.90     4643.07      109.90 o
   2   6   1     1928.60     2215.81       53.40 o
   3   6   1       51.20       73.15       10.40 o
   4   6   1        8.50       41.35        8.00 <
   5   6   1     1220.50     1181.14       39.70 o
   6   6   1     3656.70     3603.78       81.80 o
   7   6   1     1504.20     1463.71       48.20 o
   8   6   1      247.70      203.06       23.50 o
   9   6   1      172.30        0.24       80.60 <
  10   6   1       -3.10        6.33       52.50 <
  -7   7   1       13.20       80.40       49.00 <
  -6   7   1       13.70        0.12       21.30 <
  -5   7   1       42.00       17.29       18.10 <
  -4   7   1      413.10      386.35       20.90 o
  -3   7   1        5.40       25.26       14.00 <
  -2   7   1     7299.00     7112.87      142.40 o
  -1   7   1     3284.50     3198.68       67.50 o
   0   7   1     2567.80     2452.20       58.60 o
   1   7   1       -7.00        0.15       11.20 <
   2   7   1       89.00       68.27       13.70 o
   3   7   1     2607.00     2405.28       69.90 o
   4   7   1      525.40      626.91       20.20 o
   5   7   1      729.40      685.39       28.80 o
   6   7   1     2720.80     2575.35       79.30 o
   7   7   1      785.30      650.56       28.00 o
   8   7   1       47.50       78.06       16.10 o
   9   7   1       56.10       85.29       26.00 <
  10   7   1      -34.50       26.06       67.40 <
  -6   8   1      -21.20        0.26       29.30 <
  -5   8   1      702.60      590.38       39.40 o
  -4   8   1      661.70      629.39       29.80 o
  -3   8   1        1.70        0.59       13.50 <
  -2   8   1      479.10      420.00       20.40 o
  -1   8   1     6363.20     6273.06      123.60 o
   0   8   1     1466.00     1382.58       37.10 o
   1   8   1       84.40      119.52       16.60 o
   2   8   1       80.40      111.37       18.80 o
   3   8   1       40.80       42.33       17.40 <
   4   8   1       -0.90       12.65       25.23 <
   5   8   1      208.60      213.99       16.80 o
   6   8   1      226.00      267.33       20.80 o
   7   8   1     1931.70     1901.33       53.00 o
   8   8   1       25.90       46.41       18.70 <
   9   8   1      264.90      474.72       38.50 o
  -5   9   1       -1.40        1.32       41.10 <
  -4   9   1       99.70      129.30       23.10 o
  -3   9   1       31.80       10.62       17.90 <
  -2   9   1       14.20        3.36       12.80 <
  -1   9   1      747.40      714.41       23.90 o
   0   9   1     2213.70     2120.76       55.50 o
   1   9   1     1615.90     1535.01       58.90 o
   2   9   1       52.50       34.55       20.20 <
   3   9   1     2531.20     2502.19       80.80 o
   4   9   1        5.30        0.20       19.90 <
   5   9   1      -14.30       16.29       20.20 <
   6   9   1       17.20       28.10       14.60 <
   7   9   1       85.60      134.86       19.50 o
   8   9   1       54.30       22.83       25.30 <
   9   9   1       39.30       70.99       41.70 <
  -4  10   1       20.80       22.19       35.30 <
  -3  10   1      357.00      391.08       42.90 o
  -2  10   1       51.90        0.28       26.30 <
  -1  10   1      108.50       74.75       23.70 o
   0  10   1      143.20      196.56       20.20 o
   1  10   1      129.90      139.98       17.20 o
   2  10   1      380.90      428.01       32.30 o
   3  10   1       42.80       53.24       19.50 <
   4  10   1       29.80        0.16       24.10 <
   5  10   1      527.40      567.10       35.20 o
   6  10   1      141.10      139.96       28.10 o
   7  10   1       23.30        7.84       20.80 <
   8  10   1        7.30       16.49       24.80 <
  -3  11   1      394.40      240.26       66.90 o
  -2  11   1      -17.60        0.25       29.50 <
  -1  11   1       19.70       14.12       26.90 <
   0  11   1        0.40       31.87       32.89 <
   1  11   1      109.70      145.35       27.20 o
   2  11   1      -14.70        2.82       23.70 <
   3  11   1      356.10      325.69       52.50 o
   4  11   1        0.80       80.75       66.01 <
   5  11   1      314.90      384.28       67.70 o
   6  11   1        0.90       75.65       85.19 <
   7  11   1       10.30        9.44       47.60 <
   8  11   1       81.90       52.69       41.60 <
  -2  12   1      135.90       92.07       57.50 <
  -1  12   1       64.60       34.37       54.90 <
   0  12   1      151.40       90.84       57.70 <
   1  12   1       28.50        7.77       46.70 <
   2  12   1       27.80       74.74       58.90 <
   3  12   1      -46.70        7.81       50.20 <
   4  12   1       73.50       34.68       52.00 <
   5  12   1      -17.40        4.93       51.80 <
   6  12   1       33.40       40.54       55.70 <
   7  12   1       44.80      213.70       57.50 <
   2  13   1       42.80       51.79       55.20 <
   3  13   1       93.60      229.86       56.20 <
   4  13   1        3.00        0.73       59.80 <
  -4 -12   2      291.60      281.68       71.00 o
  -3 -12   2      156.30      231.84       60.90 <
  -2 -12   2      -12.10       25.69       59.00 <
  -1 -12   2       79.60       82.56       51.60 <
  -6 -11   2       31.40       43.74       61.40 <
  -5 -11   2      712.60      798.48       80.40 o
  -4 -11   2      572.30      553.84       65.90 o
  -3 -11   2       36.70       15.50       47.20 <
  -2 -11   2      311.00      282.61       63.10 o
  -1 -11   2      129.70      123.47       55.70 <
   0 -11   2      194.10      185.74       58.80 o
   1 -11   2        2.00        3.79       33.10 <
   2 -11   2      -29.90       10.69       30.90 <
  -7 -10   2       19.10       30.62       49.20 <
  -6 -10   2       34.40       31.75       56.80 <
  -5 -10   2       57.30       88.74       44.80 <
  -4 -10   2      577.20      485.71       65.90 o
  -3 -10   2       16.10        0.16       42.30 <
  -2 -10   2       99.30      145.04       31.80 o
  -1 -10   2       94.50       88.28       28.00 o
   0 -10   2      150.40      180.11       33.00 o
   1 -10   2       24.00        8.31       41.40 <
   2 -10   2      281.60      234.96       39.60 o
   3 -10   2      112.20      222.36       41.30 <
   4 -10   2      -21.20       62.19       48.30 <
  -8  -9   2      -17.20       67.79       38.70 <
  -7  -9   2       -3.70       43.82       36.20 <
  -6  -9   2        9.60       48.18       21.80 <
  -5  -9   2       18.10        2.62       16.70 <
  -4  -9   2       31.30       29.61       23.60 <
  -3  -9   2       -8.20        3.38       21.50 <
  -2  -9   2       34.10       39.30       21.10 <
  -1  -9   2       47.70       88.43       23.70 <
   0  -9   2      207.90      274.06       25.30 o
   1  -9   2      109.10       97.80       18.70 o
   2  -9   2      473.60      569.31       27.40 o
   3  -9   2      894.20      911.40       52.50 o
   4  -9   2      112.70      164.04       36.10 o
   5  -9   2      192.30      171.15       45.50 o
  -8  -8   2       45.40      133.37       27.50 <
  -7  -8   2       23.90        1.54       24.70 <
  -6  -8   2      322.40      352.53       28.30 o
  -5  -8   2       49.10       16.37       17.50 <
  -4  -8   2      857.50      758.81       31.60 o
  -3  -8   2      869.50      874.25       41.70 o
  -2  -8   2       84.70      108.97       18.30 o
  -1  -8   2        9.40        5.53       19.90 <
   0  -8   2      472.50      483.55       20.90 o
   1  -8   2        4.00        0.53       12.50 <
   2  -8   2      102.00      179.17       17.50 o
   3  -8   2      -11.20        0.02       16.50 <
   4  -8   2      187.00      264.03       21.00 o
   5  -8   2       16.50       14.63       26.00 <
   6  -8   2        2.20        0.65       18.10 <
  -8  -7   2      208.40      245.53       25.10 o
  -7  -7   2       62.40       56.18       17.30 o
  -6  -7   2      310.60      328.31       21.60 o
  -5  -7   2      126.70      101.46       12.10 o
  -4  -7   2      983.20     1030.82       37.10 o
  -3  -7   2     2502.40     2512.33       66.10 o
  -2  -7   2     4348.00     4329.39      134.00 o
  -1  -7   2     1184.90     1078.96       43.70 o
   0  -7   2     1773.50     1744.02       56.50 o
   1  -7   2      293.40      329.52       17.90 o
   2  -7   2     1464.10     1437.29       40.90 o
   3  -7   2      573.60      527.35       20.80 o
   4  -7   2      250.80      337.00       17.70 o
   5  -7   2      169.50      188.62       21.60 o
   6  -7   2      474.10      483.86       38.10 o
   7  -7   2        7.50        4.50       34.40 <
  -8  -6   2       17.60       29.71       14.60 <
  -7  -6   2       12.60        6.80       17.00 <
  -6  -6   2      717.30      690.86       26.90 o
  -5  -6   2       26.50       19.81       12.70 <
  -4  -6   2       58.30       77.82        9.70 o
  -3  -6   2      461.60      487.20       29.00 o
  -2  -6   2     1851.00     1868.83       52.60 o
  -1  -6   2     1224.70     1201.70       39.30 o
   0  -6   2      103.60       84.30       10.90 o
   1  -6   2     1650.30     1638.28       39.50 o
   2  -6   2      176.70      164.97       14.30 o
   3  -6   2      424.00      357.41       16.90 o
   4  -6   2     4542.90     4569.68       84.90 o
   5  -6   2     2700.30     2509.43       65.10 o
   6  -6   2      101.00      127.82       19.80 o
   7  -6   2      242.90      275.15       26.00 o
  -9  -5   2       56.70       20.72       29.80 <
  -8  -5   2      647.70      708.95       35.80 o
  -7  -5   2      330.40      384.19       22.60 o
  -6  -5   2      109.80       87.64       15.70 o
  -5  -5   2      999.30     1013.75       39.80 o
  -4  -5   2     6527.10     6235.59      155.30 o
  -3  -5   2      198.50      175.32       11.90 o
  -2  -5   2     8902.60     8664.80      202.30 o
  -1  -5   2     1289.10     1253.00       37.90 o
   0  -5   2       15.40       11.16        5.30 <
   1  -5   2      179.80      198.19       11.70 o
   2  -5   2       31.00       41.89        7.70 o
   3  -5   2      849.60      848.79       23.70 o
   4  -5   2       52.60       48.28       10.40 o
   5  -5   2     2378.90     2409.61       51.70 o
   6  -5   2       84.60       62.33       14.70 o
   7  -5   2       15.50       16.00       16.80 <
   8  -5   2      468.30      352.36       37.70 o
  -9  -4   2      228.50      330.97       68.40 o
  -8  -4   2       28.20       10.52       13.60 <
  -7  -4   2      110.90      140.86       15.30 o
  -6  -4   2      178.60      161.82       15.60 o
  -5  -4   2       31.70       14.16       11.20 <
  -4  -4   2     4054.00     4165.67       83.80 o
  -3  -4   2       31.30       31.25        6.70 o
  -2  -4   2     4541.00     4594.37      128.40 o
  -1  -4   2    14538.50    15121.19      405.70 o
   0  -4   2     3659.40     3828.13       91.00 o
   1  -4   2    18107.90    17607.13      358.00 o
   2  -4   2      943.70      845.79       22.20 o
   3  -4   2      121.10      138.50        7.90 o
   4  -4   2      514.80      522.73       15.90 o
   5  -4   2     1672.70     1399.83       37.50 o
   6  -4   2       57.50       51.36       11.50 o
   7  -4   2       26.30       21.55       11.30 <
   8  -4   2       24.30       40.83       15.40 <
   9  -4   2      153.50      155.18       80.20 <
  -9  -3   2      -31.00       17.91       49.60 <
  -8  -3   2     1328.40     1322.05       44.40 o
  -7  -3   2      406.40      311.16       27.00 o
  -6  -3   2     1988.70     1952.09       55.50 o
  -5  -3   2     1144.80     1200.64       39.30 o
  -4  -3   2       33.10       34.14        9.20 o
  -3  -3   2      126.40      117.52        9.90 o
  -2  -3   2     4454.40     4148.65      136.70 o
  -1  -3   2       40.90       41.58       11.00 o
   0  -3   2     3969.50     3808.16      105.80 o
   1  -3   2    36126.70    35851.90      665.30 o
   2  -3   2     1418.70     1287.21       29.70 o
   3  -3   2     3156.80     3413.54       53.30 o
   4  -3   2       42.30       69.49        7.30 o
   5  -3   2      362.00      367.63       14.50 o
   6  -3   2     2997.60     2711.22       59.80 o
   7  -3   2       20.20        0.00       11.50 <
   8  -3   2       27.20       13.36       13.00 <
   9  -3   2        7.80       10.27       21.70 <
  -9  -2   2       58.40      187.99       46.50 <
  -8  -2   2       15.70        7.37       15.70 <
  -7  -2   2       12.30       13.51       13.40 <
  -6  -2   2      666.00      644.14       23.20 o
  -5  -2   2     1542.40     1467.55       46.40 o
  -4  -2   2     1651.70     1668.88       41.70 o
  -3  -2   2     7281.40     7341.40      136.30 o
  -2  -2   2     3302.50     3526.26       91.20 o
  -1  -2   2    44661.20    48778.02     2170.30 o
   0  -2   2       68.20       23.63        8.50 o
   1  -2   2     7303.70     7748.63      129.80 o
   2  -2   2     1717.90     2191.50       32.60 o
   3  -2   2    27111.20    25352.59      442.50 o
   4  -2   2      221.20      256.11       10.20 o
   5  -2   2      100.70      105.76        7.50 o
   6  -2   2     1693.00     1676.94       39.60 o
   7  -2   2      224.90      253.72       13.80 o
   8  -2   2       -9.00        2.29       24.40 <
   9  -2   2       32.40      104.92       43.00 <
  -9  -1   2       57.30      131.68       43.70 <
  -8  -1   2       30.00       42.46       13.20 <
  -7  -1   2       55.70       41.40       14.90 o
  -6  -1   2       67.00       44.55       10.10 o
  -5  -1   2     2895.60     2714.44       60.60 o
  -4  -1   2     1794.50     1726.43       38.20 o
  -3  -1   2     9213.50     9326.81      177.80 o
  -2  -1   2     1994.90     2194.18       54.20 o
  -1  -1   2     1312.40     1394.34       38.40 o
   0  -1   2    55147.89    61295.08     2885.00 o
   1  -1   2     3607.20     4110.78       83.20 o
   2  -1   2     4238.60     4469.27       70.50 o
   3  -1   2    36509.30    34903.64      667.50 o
   4  -1   2     1278.40     1405.41       28.70 o
   5  -1   2       46.30       55.28        7.20 o
   6  -1   2     3925.80     3869.13       86.60 o
   7  -1   2      116.80      154.97       21.60 o
   8  -1   2      106.40      124.68       30.90 o
   9  -1   2      233.30      240.09       40.20 o
  10  -1   2        8.10       35.44       51.90 <
  -9   0   2      103.20       46.71       64.40 <
  -8   0   2      546.30      494.15       25.10 o
  -7   0   2     1162.30     1154.01       35.50 o
  -6   0   2       40.90       29.66       11.10 o
  -5   0   2      393.20      395.06       17.40 o
  -4   0   2     7459.40     7041.73      143.60 o
  -3   0   2     7384.40     7003.56      165.30 o
  -2   0   2      672.50      618.12       19.00 o
  -1   0   2    13062.80    13584.91      392.80 o
   0   0   2      666.30      638.58       25.50 o
   1   0   2     3957.50     4396.17       85.40 o
   2   0   2    22088.00    23188.08      415.80 o
   3   0   2     1677.10     1882.70       30.90 o
   4   0   2    23154.70    22943.52      486.80 o
   5   0   2     2107.20     1969.75       61.40 o
   6   0   2      673.00      711.81       31.50 o
   7   0   2     2730.50     2517.84       79.70 o
   8   0   2     1018.10     1027.56       43.00 o
   9   0   2      371.60      345.75       35.90 o
  10   0   2       54.20       14.23       42.80 <
  -9   1   2      440.50      288.47       90.60 o
  -8   1   2      134.80      133.26       17.70 o
  -7   1   2      546.00      534.26       21.90 o
  -6   1   2        8.50        0.11       15.00 <
  -5   1   2      596.10      539.74       28.80 o
  -4   1   2     1018.70      934.57       28.00 o
  -3   1   2    30417.80    29416.48      533.00 o
  -2   1   2     1642.40     1715.54       35.70 o
  -1   1   2    15577.90    17048.27      336.30 o
   1   1   2     4259.90     4804.16      130.40 o
   2   1   2     8096.90     8736.26      194.40 o
   3   1   2     1403.40     1296.09       27.90 o
   4   1   2     2281.00     2002.33       55.10 o
   5   1   2      184.70      106.59       14.10 o
   6   1   2     1147.70     1184.20       47.80 o
   7   1   2      383.50      372.59       31.40 o
   8   1   2       12.30       18.69       22.30 <
   9   1   2      118.60      107.99       33.20 o
  10   1   2      920.70      955.97       79.70 o
  -9   2   2      303.90      348.78       88.70 o
  -8   2   2      955.50      968.65       54.40 o
  -7   2   2       34.00       62.90       13.60 <
  -6   2   2      339.30      302.36       18.70 o
  -5   2   2      604.20      661.57       21.30 o
  -4   2   2     1058.20     1027.42       26.50 o
  -3   2   2      444.50      435.49       15.50 o
  -2   2   2    11972.60    12348.34      238.80 o
  -1   2   2     1006.70     1104.93       28.00 o
   0   2   2     4018.50     4441.92       98.30 o
   1   2   2    35241.20    38142.91     1653.20 o
   2   2   2    51939.30    53541.51     2237.80 o
   3   2   2     3323.30     3798.54       72.80 o
   4   2   2    11110.10    11298.96      227.40 o
   5   2   2     2871.70     3079.42       84.40 o
   6   2   2     1738.90     1792.54       53.60 o
   7   2   2     2771.00     2728.74       80.40 o
   8   2   2       13.20       48.55       21.90 <
   9   2   2      189.90      178.84       27.20 o
  10   2   2     1191.50     1145.40      101.60 o
  -8   3   2       35.20       27.09       30.20 <
  -7   3   2      324.20      300.14       23.00 o
  -6   3   2     2328.60     2373.25       56.00 o
  -5   3   2        8.20       14.67       10.00 <
  -4   3   2      215.60      260.99       13.00 o
  -3   3   2    11484.10    11241.42      213.70 o
  -2   3   2     2960.50     2758.13       59.20 o
  -1   3   2    14035.40    13892.45      300.00 o
   0   3   2     1157.30     1150.48       33.10 o
   1   3   2        2.40        1.27        5.20 <
   2   3   2    39220.40    39963.51      791.00 o
   3   3   2     2852.60     2813.12       68.80 o
   4   3   2       83.20       49.57        6.40 o
   5   3   2     8609.20     8288.84      202.00 o
   6   3   2     2392.70     2014.20       73.80 o
   7   3   2      525.20      583.05       33.00 o
   8   3   2      144.00      203.84       24.10 o
   9   3   2        0.60        6.10       37.49 <
  10   3   2      339.00      368.42       49.80 o
  -8   4   2       11.50       29.20       27.00 <
  -7   4   2       -0.80        0.03       32.56 <
  -6   4   2      813.20      875.17       30.00 o
  -5   4   2      811.30      741.85       26.40 o
  -4   4   2      643.00      582.34       20.40 o
  -3   4   2      969.30      894.02       26.00 o
  -2   4   2     3948.60     3718.34       77.50 o
  -1   4   2    10022.30     9664.22      240.30 o
   0   4   2     2035.90     2150.22       46.50 o
   1   4   2     9582.80    10018.43      208.50 o
   2   4   2     2546.40     2651.07       59.00 o
   3   4   2       87.60       64.98        7.00 o
   4   4   2    21186.70    19745.39      503.90 o
   5   4   2       -2.90        0.01        5.90 <
   6   4   2      484.60      441.22       15.80 o
   7   4   2     1104.90     1048.70       26.40 o
   8   4   2      502.60      559.61       30.80 o
   9   4   2       -0.60        0.44       42.29 <
  10   4   2       56.40        0.26       44.20 <
  -7   5   2      316.20      292.71       33.70 o
  -6   5   2       19.40        2.97       16.30 <
  -5   5   2        0.40       22.29       18.97 <
  -4   5   2     2690.40     2625.64       57.20 o
  -3   5   2       27.50       21.94       11.10 <
  -2   5   2     1408.10     1272.92       32.30 o
  -1   5   2      -12.10        2.97        8.30 <
   0   5   2     3315.20     3495.37       74.00 o
   1   5   2      284.50      232.70       13.70 o
   2   5   2      153.40      171.53        9.40 o
   3   5   2      277.30      336.72       12.50 o
   4   5   2    23751.80    23144.82      529.00 o
   5   5   2     4923.10     4662.42      117.70 o
   6   5   2     1902.00     1745.92       50.00 o
   7   5   2     1152.80     1214.55       32.40 o
   8   5   2      299.70      233.45       12.00 o
   9   5   2      -38.60        4.18       24.30 <
  10   5   2      -44.10        0.47       38.50 <
  -7   6   2      670.10      556.34       50.00 o
  -6   6   2        5.90        2.09       19.00 <
  -5   6   2       11.50        5.41       16.10 <
  -4   6   2     3787.00     3974.51       82.90 o
  -3   6   2     5539.30     5252.94      106.20 o
  -2   6   2       29.10       42.50       11.30 <
  -1   6   2       -1.90        9.88       10.20 <
   0   6   2      980.70      916.65       28.00 o
   1   6   2      120.60      131.15       12.90 o
   2   6   2      635.70      591.60       19.80 o
   3   6   2       71.70       51.65        8.70 o
   4   6   2      246.90      223.33       15.60 o
   5   6   2      136.00      154.93       12.80 o
   6   6   2    12354.60    11980.96      352.80 o
   7   6   2      563.20      462.99       21.70 o
   8   6   2       72.70      105.13       14.00 o
   9   6   2      170.60      187.09       37.00 o
  10   6   2      103.70      125.99       45.70 <
  -7   7   2       74.70      110.44       53.80 <
  -6   7   2       26.40        4.41       22.90 <
  -5   7   2       97.30       87.35       18.90 o
  -4   7   2       64.80       81.84       16.80 o
  -3   7   2       85.40       76.70       16.50 o
  -2   7   2    10426.30    10392.48      203.40 o
  -1   7   2       43.60       17.15       11.70 o
   0   7   2     1593.10     1546.75       41.60 o
   1   7   2       32.80       26.26       11.30 <
   2   7   2       20.80       28.37        6.50 o
   3   7   2      803.20      720.67       30.00 o
   4   7   2      456.00      437.38       24.50 o
   5   7   2      408.40      451.17       17.30 o
   6   7   2     2574.60     2523.70       73.30 o
   7   7   2      112.70      104.61       18.30 o
   8   7   2      367.20      418.98       22.30 o
   9   7   2      385.10      397.33       53.70 o
  10   7   2      232.50      163.78       66.40 o
  -6   8   2        5.20      129.48       25.70 <
  -5   8   2       46.40       33.68       21.60 <
  -4   8   2       42.70       37.53       20.90 <
  -3   8   2      329.10      353.21       21.50 o
  -2   8   2     2462.60     2418.41       58.30 o
  -1   8   2     3031.80     3011.12       63.90 o
   0   8   2     3734.50     3676.88       87.40 o
   1   8   2     5531.40     5408.26      123.10 o
   2   8   2      832.10      833.07       38.90 o
   3   8   2        6.50       42.06       20.30 <
   4   8   2      214.30      284.21       23.30 o
   5   8   2      344.60      335.63       21.20 o
   6   8   2      131.40      145.82       17.40 o
   7   8   2      -19.40       30.27       16.70 <
   8   8   2     1061.80     1195.17       36.00 o
   9   8   2       30.80       12.03       33.60 <
  10   8   2       -5.60       33.96       53.60 <
  -5   9   2      -15.60       43.84       19.20 <
  -4   9   2       58.00      116.14       26.10 <
  -3   9   2      353.50      340.18       22.70 o
  -2   9   2       48.10       51.74       14.30 o
  -1   9   2       12.90       34.90       12.00 <
   0   9   2     1808.70     1758.86       40.70 o
   1   9   2       77.30       61.32       20.00 o
   2   9   2      844.40      826.75       40.80 o
   3   9   2      476.10      478.05       27.90 o
   4   9   2      156.50      188.10       22.60 o
   5   9   2        1.40        1.46       22.40 <
   6   9   2      -14.10        0.73       17.80 <
   7   9   2       87.70       72.47       20.00 o
   8   9   2     1298.30     1371.46       49.40 o
   9   9   2        2.50       26.99       35.30 <
  -4  10   2      -33.10       45.82       22.90 <
  -3  10   2       37.30       32.84       31.60 <
  -2  10   2       36.70       11.35       27.80 <
  -1  10   2       22.00        5.05       13.60 <
   0  10   2     2190.00     1993.85       61.20 o
   1  10   2     4689.20     4493.53      126.20 o
   2  10   2      838.90      903.92       37.00 o
   3  10   2      558.20      494.87       33.00 o
   4  10   2       78.40       41.23       31.00 <
   5  10   2      -11.10        7.03       24.40 <
   6  10   2       59.90       22.73       27.30 <
   7  10   2        7.90        7.94       30.50 <
   8  10   2      432.00      456.17       42.20 o
  -3  11   2      126.50       65.91       52.80 <
  -2  11   2        2.90        3.37       33.10 <
  -1  11   2      107.20      100.13       33.80 o
   0  11   2      191.20      172.07       29.80 o
   1  11   2        7.30        5.00       26.40 <
   2  11   2     1333.50     1330.72       76.10 o
   3  11   2      787.40      756.13       55.60 o
   4  11   2      928.90      876.74       62.50 o
   5  11   2      725.30      703.52       72.70 o
   6  11   2       -7.20       16.56       36.30 <
   7  11   2       16.60        0.69       43.90 <
   8  11   2       49.80       11.38       35.00 <
  -2  12   2       70.30        5.74       59.60 <
  -1  12   2      294.80      164.89       67.50 o
   0  12   2       54.30       78.85       38.90 <
   1  12   2       -8.20        8.27       29.00 <
   2  12   2     1479.60     1454.16       64.10 o
   3  12   2      261.80      270.21       56.50 o
   4  12   2      -27.30        5.01       62.40 <
   5  12   2        6.70       13.94       45.40 <
   6  12   2      174.00      168.43       60.60 <
   7  12   2      128.30      180.41       63.70 <
   1  13   2       21.50        0.60       52.20 <
   2  13   2        8.00       48.47       53.90 <
   3  13   2       33.60       11.30       57.00 <
   4  13   2      157.50      175.67       67.20 <
   5  13   2      110.50      156.01       61.30 <
  -5 -11   3      288.30      396.86       64.30 o
  -4 -11   3      -37.80        1.93       50.00 <
  -3 -11   3      -31.10        2.17       58.90 <
  -2 -11   3      208.10        4.70       58.30 o
  -1 -11   3      105.90      108.06       59.70 <
   0 -11   3      -19.40        7.45       51.60 <
   1 -11   3       28.60       55.62       35.90 <
   2 -11   3       95.00      172.60       41.30 <
  -6 -10   3       32.20       77.31       60.50 <
  -5 -10   3       52.80       37.47       45.20 <
  -4 -10   3      515.60      505.79       72.20 o
  -3 -10   3     1071.20     1145.00       96.40 o
  -2 -10   3      427.50      331.96       63.20 o
  -1 -10   3      263.40      280.08       50.30 o
   0 -10   3       38.00       10.68       42.30 <
   1 -10   3       32.40       20.70       32.80 <
   2 -10   3       28.60        7.58       47.10 <
   3 -10   3      198.70      123.62       84.30 <
   4 -10   3       19.00      117.32       44.60 <
  -7  -9   3       25.90       28.54       41.70 <
  -6  -9   3       -6.00       10.11       53.90 <
  -5  -9   3       23.70       46.41       21.30 <
  -4  -9   3      273.20      285.79       17.00 o
  -3  -9   3     2591.10     2656.78      120.40 o
  -2  -9   3      143.50      191.16       43.80 o
  -1  -9   3      160.40      189.79       29.10 o
   0  -9   3        2.70        6.57       28.50 <
   1  -9   3       24.50       72.13       27.00 <
   2  -9   3      161.60      228.06       29.10 o
   3  -9   3      107.30      222.56       30.40 o
   4  -9   3      -24.90        0.51       39.40 <
   5  -9   3       27.60       41.86       46.60 <
  -8  -8   3      209.20      280.10       41.70 o
  -7  -8   3       43.00       38.95       24.90 <
  -6  -8   3      -11.00        0.19       23.10 <
  -5  -8   3      132.00      105.50       24.90 o
  -4  -8   3       38.10       15.58       15.50 <
  -3  -8   3      110.80      159.71       11.60 o
  -2  -8   3       37.10       47.93       21.60 <
  -1  -8   3      147.50      211.33       27.90 o
   0  -8   3      531.00      621.89       34.20 o
   1  -8   3       77.80       98.58       25.70 o
   2  -8   3      254.90      322.74       26.20 o
   3  -8   3      454.90      394.81       36.20 o
   4  -8   3      985.30     1082.36       47.20 o
   5  -8   3       23.40      108.67       31.40 <
   6  -8   3      101.40      152.38       50.60 <
  -8  -7   3       66.00      230.26       31.80 <
  -7  -7   3      239.80      299.95       29.00 o
  -6  -7   3       23.60        0.50       22.30 <
  -5  -7   3     1376.90     1359.09       58.10 o
  -4  -7   3      237.40      194.19       28.80 o
  -3  -7   3     1207.70     1106.62       52.10 o
  -2  -7   3       18.70       11.76       19.80 <
  -1  -7   3       95.20       55.79       17.40 o
   0  -7   3      112.70      151.70       20.00 o
   1  -7   3       77.80       77.41       18.50 o
   2  -7   3      981.30     1061.39       42.70 o
   3  -7   3      925.10     1031.89       37.20 o
   4  -7   3      410.40      447.20       36.60 o
   5  -7   3       85.60       83.22       21.30 o
   6  -7   3       34.60        1.78       21.40 <
   7  -7   3       70.10      123.61       49.80 <
  -8  -6   3       52.30       31.18       41.20 <
  -7  -6   3      266.70      253.41       32.30 o
  -6  -6   3      924.50      984.91       50.60 o
  -5  -6   3      -25.40       18.25       19.30 <
  -4  -6   3      178.50      137.75       25.40 o
  -3  -6   3      226.70      210.83       25.00 o
  -2  -6   3     2515.50     2364.64       75.50 o
  -1  -6   3       14.30       13.92        8.60 <
   0  -6   3      448.90      400.28       20.30 o
   1  -6   3     1708.30     1684.95       49.30 o
   2  -6   3        9.60       32.18       13.50 <
   3  -6   3      108.20      107.64       15.10 o
   4  -6   3        3.40       11.48       14.30 <
   5  -6   3      145.10      119.95       18.20 o
   6  -6   3       15.30        1.65       19.30 <
   7  -6   3       16.90       82.63       17.60 <
  -9  -5   3     -129.40       93.77       93.40 <
  -8  -5   3      103.10      200.64       38.20 <
  -7  -5   3      397.50      444.81       32.60 o
  -6  -5   3      785.50      832.97       51.30 o
  -5  -5   3      497.10      577.02       34.10 o
  -4  -5   3      329.80      347.06       27.20 o
  -3  -5   3      632.80      584.24       29.80 o
  -2  -5   3      361.30      374.79       23.70 o
  -1  -5   3       98.60      102.93       14.50 o
   0  -5   3     3285.80     3370.24       68.80 o
   1  -5   3      767.80      794.75       22.50 o
   2  -5   3     3310.80     3056.64       75.70 o
   3  -5   3     2105.10     2157.01       52.90 o
   4  -5   3      979.30     1130.07       28.40 o
   5  -5   3      138.70      129.11       13.50 o
   6  -5   3       -4.10       28.89       14.70 <
   7  -5   3      155.60      112.32       19.50 o
   8  -5   3      137.70       93.55       35.30 o
  -9  -4   3     -138.80        1.10       67.10 <
  -8  -4   3       35.40        5.13       21.00 <
  -7  -4   3       -4.60        0.04       16.00 <
  -6  -4   3      123.00      116.15       19.60 o
  -5  -4   3       20.90       19.23       20.30 <
  -4  -4   3       19.30        2.87       14.00 <
  -3  -4   3       81.30      107.80       15.20 o
  -2  -4   3     3168.20     3352.24      126.90 o
  -1  -4   3     4486.40     4150.31      109.40 o
   0  -4   3     2781.30     2705.66       78.30 o
   1  -4   3     1214.80     1287.92       27.20 o
   2  -4   3     3864.00     3643.95       69.40 o
   3  -4   3     2259.90     2462.46       45.10 o
   4  -4   3      227.70      203.96       12.70 o
   5  -4   3      471.50      443.27       19.80 o
   6  -4   3     2954.50     3177.24       57.70 o
   7  -4   3       99.10       94.38       14.50 o
   8  -4   3      211.90      239.93       18.80 o
   9  -4   3      407.60      682.26       63.60 o
  -9  -3   3       73.50      118.05       67.90 <
  -8  -3   3        9.30        1.15       19.40 <
  -7  -3   3       18.00       18.67       16.90 <
  -6  -3   3       40.40       28.28       18.80 <
  -5  -3   3      169.50      189.65       26.10 o
  -4  -3   3      772.50      805.23       32.90 o
  -3  -3   3     4376.40     4545.47      127.40 o
  -2  -3   3    14396.30    14672.07      428.10 o
  -1  -3   3      356.50      415.41       20.40 o
   0  -3   3     2491.00     2567.88       56.80 o
   1  -3   3     6317.50     5952.16      117.20 o
   2  -3   3     2235.40     2272.67       43.90 o
   3  -3   3      111.30       91.77        7.30 o
   4  -3   3      135.80       92.58        9.80 o
   5  -3   3      891.50      938.42       24.60 o
   6  -3   3      343.30      303.60       18.00 o
   7  -3   3       53.90       58.08       11.60 o
   8  -3   3       20.50       14.98       14.20 <
   9  -3   3       -6.20        1.00       19.40 <
  -9  -2   3       64.70       84.42       64.30 <
  -8  -2   3       19.70       22.53       17.90 <
  -7  -2   3      700.00      751.38       35.80 o
  -6  -2   3      132.10      111.66       16.00 o
  -5  -2   3      224.50      204.84       15.30 o
  -4  -2   3     2207.60     2099.13       65.20 o
  -3  -2   3     1208.00     1221.93       39.40 o
  -2  -2   3      475.60      449.20       18.80 o
  -1  -2   3      642.60      722.32       22.30 o
   0  -2   3     4303.80     4259.01      103.70 o
   1  -2   3     1764.40     1719.10       37.80 o
   2  -2   3     2320.50     2217.48       43.80 o
   3  -2   3    12540.60    11046.21      200.50 o
   4  -2   3     4005.80     4241.61       71.70 o
   5  -2   3       75.30       72.52        8.50 o
   6  -2   3      256.00      340.55       13.30 o
   7  -2   3       -8.70        1.17        8.10 <
   8  -2   3       30.20       22.00       22.80 <
   9  -2   3      117.80       20.31       45.00 <
  -9  -1   3       23.90       32.08       61.40 <
  -8  -1   3      121.40      146.77       21.20 o
  -7  -1   3       31.90        5.56       15.60 <
  -6  -1   3      164.70      150.43       15.10 o
  -5  -1   3     1326.60     1373.10       36.80 o
  -4  -1   3      419.00      408.28       15.80 o
  -3  -1   3    19261.30    19335.03      445.20 o
  -2  -1   3     1577.80     1563.12       46.40 o
  -1  -1   3      528.70      633.70       24.10 o
   0  -1   3       18.00       21.32        8.40 <
   1  -1   3      752.50      841.45       25.60 o
   2  -1   3     1000.70     1177.01       24.90 o
   3  -1   3     1847.30     1820.92       32.20 o
   4  -1   3      446.00      448.44       13.60 o
   5  -1   3       22.10       33.41        5.20 o
   6  -1   3       34.00       48.56        6.30 o
   7  -1   3      245.40      303.85       25.90 o
   8  -1   3       74.80       41.57       27.10 <
   9  -1   3       -1.40       20.82       33.40 <
  10  -1   3       88.60       60.96       50.20 <
  -9   0   3      -44.70       26.42       72.50 <
  -8   0   3      126.40      123.82       28.60 o
  -7   0   3       22.50       37.29       14.50 <
  -6   0   3      421.50      507.69       21.90 o
  -5   0   3     2284.50     2261.38       54.40 o
  -4   0   3      -11.00        0.38        8.00 <
  -3   0   3     2919.20     2703.86       63.30 o
  -2   0   3     1351.80     1287.14       37.70 o
  -1   0   3      200.10      235.80       10.80 o
   0   0   3      959.70     1055.72       33.90 o
   1   0   3      452.50      277.41       20.20 o
   2   0   3     1810.80     1980.42       37.40 o
   3   0   3     4516.20     4553.59       82.00 o
   4   0   3      458.10      414.40       12.50 o
   5   0   3     9675.80     8881.54      179.40 o
   6   0   3      632.50      720.55       37.30 o
   7   0   3      600.60      689.33       37.00 o
   8   0   3       16.80       30.07       21.70 <
   9   0   3       51.20       13.97       28.50 <
  10   0   3       11.20       18.19       43.80 <
  -9   1   3     -150.30      167.11       88.80 <
  -8   1   3       74.50       47.16       39.80 <
  -7   1   3      161.90      168.28       19.20 o
  -6   1   3      199.20      243.77       18.00 o
  -5   1   3      261.70      364.92       16.80 o
  -4   1   3      276.80      318.93       14.80 o
  -3   1   3        1.00        9.19       14.20 <
  -2   1   3      221.90      246.54       10.50 o
  -1   1   3    23672.20    22947.22      483.00 o
   0   1   3    13950.40    15175.95      267.40 o
   1   1   3      105.10      147.94        5.20 o
   2   1   3     3977.80     4338.38       92.70 o
   3   1   3     1098.30     1177.33       25.30 o
   4   1   3      460.50      293.67       13.20 o
   5   1   3    17744.90    16782.74      369.10 o
   6   1   3      558.00      492.70       31.20 o
   7   1   3     1139.30     1155.03       40.20 o
   8   1   3      159.40      193.84       25.60 o
   9   1   3       60.30       50.71       28.30 <
  10   1   3       48.30       60.97       66.70 <
  -8   2   3       48.10       39.02       31.00 <
  -7   2   3      -11.30        2.42       17.40 <
  -6   2   3      739.80      739.02       28.30 o
  -5   2   3       -4.70        4.22       10.20 <
  -4   2   3      386.90      445.06       15.60 o
  -3   2   3    15666.00    15181.13      309.60 o
  -2   2   3    28248.10    26938.04      479.40 o
  -1   2   3     5399.60     5240.17      110.70 o
   0   2   3      794.70      945.73       21.40 o
   1   2   3     9441.80    10304.15      186.90 o
   2   2   3     1790.80     1821.48       44.30 o
   3   2   3      265.10      311.22       10.30 o
   4   2   3     4684.40     4579.26      108.90 o
   5   2   3       73.80       65.36       11.80 o
   6   2   3      313.30      229.60       22.30 o
   7   2   3     2228.40     2136.10       75.40 o
   8   2   3      542.00      630.48       31.80 o
   9   2   3       43.50       41.98       24.90 <
  10   2   3      102.00      198.22       40.50 <
  -8   3   3      365.70      313.76       47.60 o
  -7   3   3       76.70       81.26       19.40 o
  -6   3   3      140.40      172.20       16.10 o
  -5   3   3      931.90      985.67       29.10 o
  -4   3   3      155.90      210.60       11.80 o
  -3   3   3      353.90      255.40       14.40 o
  -2   3   3      519.20      333.49       16.80 o
  -1   3   3    34925.40    33587.09      754.30 o
   0   3   3      546.60      582.89       18.00 o
   1   3   3      731.70      638.32       18.00 o
   2   3   3     1559.00     1343.52       46.60 o
   3   3   3     3464.60     3617.66       88.10 o
   4   3   3      211.90      219.28        9.30 o
   5   3   3     2497.40     2311.29       57.40 o
   6   3   3       89.40      120.89       28.90 o
   7   3   3     3148.00     2959.54       88.40 o
   8   3   3      644.10      673.09       32.50 o
   9   3   3      170.50      150.93       30.40 o
  10   3   3      155.10      124.37       38.80 o
  11   3   3        8.00       46.39       46.30 <
  -8   4   3     1092.40      945.27       63.70 o
  -7   4   3      -10.30       11.88       23.30 <
  -6   4   3      178.50      187.84       18.20 o
  -5   4   3      624.70      801.47       25.30 o
  -4   4   3     1377.40     1409.47       32.10 o
  -3   4   3      997.30      811.94       29.20 o
  -2   4   3     2822.50     2741.09       63.00 o
  -1   4   3    12782.70    12232.78      251.50 o
   0   4   3    21015.50    20370.98      441.70 o
   1   4   3     1623.20     1375.10       37.90 o
   2   4   3     2059.90     1822.89       58.00 o
   3   4   3      265.30      261.73       12.60 o
   4   4   3     3912.00     3877.16       94.60 o
   5   4   3      943.80      983.23       25.80 o
   6   4   3     1346.00     1265.64       35.10 o
   7   4   3       13.00        8.02       18.80 <
   8   4   3       84.60       86.23       23.90 o
   9   4   3      872.80      993.54       52.60 o
  10   4   3       34.10       31.51       40.20 <
  11   4   3       40.90        0.07       65.20 <
  -7   5   3      316.80      242.14       42.80 o
  -6   5   3      218.40      237.30       22.60 o
  -5   5   3       14.50        0.97       14.50 <
  -4   5   3       96.30      154.45       13.60 o
  -3   5   3        5.90        9.12       10.20 <
  -2   5   3     5827.70     6071.22      106.20 o
  -1   5   3    11020.00    10823.30      253.50 o
   0   5   3     1453.70     1180.62       40.90 o
   1   5   3     9136.50     8870.11      194.00 o
   2   5   3     4365.90     4363.17      104.40 o
   3   5   3      629.20      666.32       18.10 o
   4   5   3     4067.20     3714.77       93.10 o
   5   5   3      952.60     1131.39       27.40 o
   6   5   3      916.80      836.08       28.00 o
   7   5   3       78.30       69.80       10.40 o
   8   5   3      174.80      205.93       29.40 o
   9   5   3      315.10      401.38       31.30 o
  10   5   3      277.90      231.99       56.80 o
  11   5   3      -25.70       65.06       21.00 <
  -7   6   3       74.20       73.72       41.70 <
  -6   6   3      158.80      163.68       27.90 o
  -5   6   3      217.20      230.35       19.90 o
  -4   6   3     2097.80     1930.29       54.80 o
  -3   6   3      950.60      907.63       30.90 o
  -2   6   3      131.40      133.64       12.50 o
  -1   6   3       22.70       13.30       10.60 <
   0   6   3     1263.60     1320.01       31.20 o
   1   6   3     1044.50     1142.10       33.90 o
   2   6   3     9252.00     8860.41      180.90 o
   3   6   3      801.00      699.58       23.00 o
   4   6   3      119.90       88.32       10.20 o
   5   6   3       73.80       77.37       10.90 o
   6   6   3      772.80      803.17       23.70 o
   7   6   3      367.10      357.53       18.60 o
   8   6   3      294.00      264.81       20.50 o
   9   6   3       12.20       65.57       29.40 <
  10   6   3      -19.00       16.08       34.50 <
  -7   7   3       34.30       64.06       55.50 <
  -6   7   3      107.80      138.31       22.10 o
  -5   7   3      108.90       76.08       26.80 o
  -4   7   3      150.60      134.80       21.10 o
  -3   7   3       19.60        2.02       16.30 <
  -2   7   3       39.20       78.92       12.40 o
  -1   7   3      615.50      669.29       25.40 o
   0   7   3     1421.70     1328.66       39.10 o
   1   7   3     2986.10     3123.22       76.00 o
   2   7   3       94.10      102.04       12.80 o
   3   7   3     1597.80     1553.62       39.20 o
   4   7   3      666.60      691.41       24.10 o
   5   7   3       58.10       53.25       17.30 o
   6   7   3     6537.30     6016.46      167.90 o
   7   7   3      376.60      376.77       20.70 o
   8   7   3      528.30      569.60       27.60 o
   9   7   3       31.10        0.55       35.30 <
  10   7   3      -41.60        1.40       42.30 <
  -6   8   3      498.30      368.48       73.50 o
  -5   8   3       11.00       29.38       19.60 <
  -4   8   3      302.20      380.60       27.30 o
  -3   8   3       40.20        0.14       20.00 <
  -2   8   3     3556.00     3406.62       85.80 o
  -1   8   3     4612.60     4537.43       94.80 o
   0   8   3      630.40      625.27       34.00 o
   1   8   3      105.80       84.03       17.80 o
   2   8   3      125.20      110.32       12.70 o
   3   8   3      257.40      242.92       16.80 o
   4   8   3      356.90      327.63       22.00 o
   5   8   3       52.50       50.58       16.00 o
   6   8   3     1026.90      934.37       34.20 o
   7   8   3      267.30      238.66       21.20 o
   8   8   3     2110.10     2232.50       69.00 o
   9   8   3        0.80       11.64       66.19 <
  10   8   3      113.10      126.68       68.30 <
  -5   9   3       -3.00       33.81       36.30 <
  -4   9   3        2.50       43.80       25.20 <
  -3   9   3      160.40      162.41       26.00 o
  -2   9   3        9.40        0.08       17.60 <
  -1   9   3      624.60      735.93       29.00 o
   0   9   3     3362.90     3141.51       82.20 o
   1   9   3      240.90      243.45       14.40 o
   2   9   3       24.60       15.64        8.60 <
   3   9   3     2013.80     1965.70       61.40 o
   4   9   3      126.70      133.66       21.70 o
   5   9   3      179.20      170.49       24.20 o
   6   9   3      170.00      129.59       20.70 o
   7   9   3      395.10      381.00       30.80 o
   8   9   3     1562.90     1619.03       68.20 o
   9   9   3      304.80      277.80       45.00 o
  -4  10   3      114.70       55.81       54.00 <
  -3  10   3      -11.10        2.43       20.00 <
  -2  10   3      101.60       69.47       27.40 o
  -1  10   3      232.40      264.38       19.80 o
   0  10   3     2122.00     2133.80       55.10 o
   1  10   3     3260.70     3315.42       87.40 o
   2  10   3     1021.70      937.64       45.80 o
   3  10   3      202.80      204.05       26.70 o
   4  10   3      142.00      155.49       29.90 o
   5  10   3       53.30       74.40       26.10 <
   6  10   3      157.50      189.55       28.90 o
   7  10   3       48.90       38.43       31.10 <
   8  10   3       80.00      146.51       40.20 <
   9  10   3      -16.00        2.11       59.90 <
  -3  11   3      248.90      289.62       59.10 o
  -2  11   3      602.30      451.39       58.00 o
  -1  11   3      500.40      430.58       35.40 o
   0  11   3       63.80       52.64       25.30 <
   1  11   3       23.80        7.42       29.80 <
   2  11   3      420.00      376.10       44.90 o
   3  11   3      280.90      246.37       38.70 o
   4  11   3      -12.90       52.48       27.50 <
   5  11   3       52.90       74.30       26.40 <
   6  11   3       42.60      150.35       38.40 <
   7  11   3      -80.30        2.24       35.90 <
   8  11   3       32.60       80.87       41.50 <
  -2  12   3       22.70        0.63       63.50 <
  -1  12   3       25.10       84.88       54.70 <
   0  12   3      219.30      210.95       37.60 o
   1  12   3       18.10        8.47       33.90 <
   2  12   3      459.70      473.49       58.00 o
   3  12   3      760.30      893.90       80.80 o
   4  12   3      -39.50        1.84       43.20 <
   5  12   3       28.10        5.71       47.10 <
   6  12   3       25.70       25.45       55.20 <
   7  12   3      -83.90       31.79       57.70 <
   1  13   3       -6.10        6.86       56.90 <
   2  13   3       85.80       47.49       56.80 <
   3  13   3      156.10      135.41       59.60 <
   4  13   3      183.90      191.61       59.60 o
   5  13   3      141.00      262.37       66.20 <
   6  13   3       38.20      104.15       45.30 <
  -3 -11   4       20.40       14.22       67.10 <
  -2 -11   4       48.60       34.03       58.40 <
  -1 -11   4      115.70       45.56       60.80 <
   0 -11   4       72.40       38.27       58.90 <
   1 -11   4       -8.40        1.37       17.60 <
  -5 -10   4      182.60      270.35       63.20 <
  -4 -10   4      142.20      284.53       57.20 <
  -3 -10   4      620.30      586.19       77.10 o
  -2 -10   4        4.50       22.36       47.40 <
  -1 -10   4      396.20      383.57       70.10 o
   0 -10   4       38.10       30.10       44.90 <
   1 -10   4      185.60      240.66       51.80 o
   2 -10   4      -45.00        0.36       31.00 <
   3 -10   4      -58.30       47.55       37.60 <
  -6  -9   4       55.00       46.91       47.70 <
  -5  -9   4       31.20       49.69       50.40 <
  -4  -9   4      284.80      237.24       57.10 o
  -3  -9   4      619.60      675.37       56.70 o
  -2  -9   4      -10.10        9.58       28.60 <
  -1  -9   4       15.00        7.61       33.20 <
   0  -9   4      112.30      166.05       30.70 o
   1  -9   4      196.40      166.42       35.90 o
   2  -9   4       35.50       45.18       23.80 <
   3  -9   4      -17.20        0.35       34.10 <
   4  -9   4       60.00      164.75       33.90 <
   5  -9   4       -0.50       74.40       27.01 <
  -7  -8   4       27.70        2.29       44.60 <
  -6  -8   4       -4.60        0.89       30.90 <
  -5  -8   4      -23.90       20.24       46.00 <
  -4  -8   4       46.90       84.37       30.40 <
  -3  -8   4      358.50      400.66       34.50 o
  -2  -8   4       37.40       20.90       10.30 o
  -1  -8   4     1452.40     1544.56       59.00 o
   0  -8   4      387.60      475.03       32.20 o
   1  -8   4     1397.20     1523.97       51.50 o
   2  -8   4        0.90        7.63       38.90 <
   3  -8   4      -24.70        0.50       21.70 <
   4  -8   4      723.80      646.22       46.00 o
   5  -8   4       33.30       21.59       29.00 <
   6  -8   4      178.80      110.72       40.60 o
  -8  -7   4       10.30        6.77       53.40 <
  -7  -7   4       93.40       21.38       47.50 <
  -6  -7   4      257.90      383.43       34.30 o
  -5  -7   4       78.10        1.88       35.00 <
  -4  -7   4      224.30      179.57       39.00 o
  -3  -7   4      749.40      714.87       37.10 o
  -2  -7   4       89.20       64.16       25.00 o
  -1  -7   4     3495.30     3544.82       85.10 o
   0  -7   4      214.90      215.93       14.50 o
   1  -7   4      149.20      191.16       21.20 o
   2  -7   4      112.90      103.02       19.00 o
   3  -7   4       18.30       25.74       19.00 <
   4  -7   4      201.20      159.02       26.80 o
   5  -7   4       24.10        9.16       20.50 <
   6  -7   4       33.40       33.97       23.40 <
   7  -7   4      -51.00        3.33       38.90 <
  -8  -6   4       35.30       36.71       35.40 <
  -7  -6   4        6.80        0.83       27.00 <
  -6  -6   4      153.00      160.32       36.10 o
  -5  -6   4      753.40      852.35       52.30 o
  -4  -6   4      105.90       51.77       27.90 o
  -3  -6   4      158.00      166.68       26.30 o
  -2  -6   4      660.60      697.54       34.30 o
  -1  -6   4      419.50      300.12       26.90 o
   0  -6   4      672.90      663.02       25.40 o
   1  -6   4     3997.40     4190.45      108.20 o
   2  -6   4     1009.30     1186.67       35.00 o
   3  -6   4     1439.40     1595.55       43.90 o
   4  -6   4      515.10      599.57       28.20 o
   5  -6   4      589.80      593.98       29.30 o
   6  -6   4        9.20       12.01       17.50 <
   7  -6   4      172.20      144.82       23.70 o
  -8  -5   4      301.50      253.41       43.70 o
  -7  -5   4      793.10      809.92       50.80 o
  -6  -5   4      254.40      278.60       24.50 o
  -5  -5   4     1121.10     1241.05       44.70 o
  -4  -5   4       31.80        3.39       20.60 <
  -3  -5   4     1615.90     1549.84       58.50 o
  -2  -5   4       22.00       25.65       12.60 <
  -1  -5   4      832.30      906.88       31.60 o
   0  -5   4      763.50      740.42       24.90 o
   1  -5   4      377.00      384.30       17.90 o
   2  -5   4       30.60       41.72        8.20 o
   3  -5   4      104.50      126.37       10.80 o
   4  -5   4      844.90     1049.46       34.20 o
   5  -5   4     3482.20     3590.97       69.80 o
   6  -5   4        7.20        1.64       14.30 <
   7  -5   4       28.60        1.85       17.20 <
   8  -5   4        5.90       49.83       22.20 <
  -8  -4   4       27.00        7.42       31.30 <
  -7  -4   4      422.50      444.47       35.30 o
  -6  -4   4      263.50      225.49       24.60 o
  -5  -4   4     1885.70     1773.29       83.60 o
  -4  -4   4     5453.90     5043.95      190.00 o
  -3  -4   4     4249.80     4287.99      141.00 o
  -2  -4   4      505.30      440.73       29.00 o
  -1  -4   4      332.30      305.92       23.10 o
   0  -4   4     1054.90      989.67       35.70 o
   1  -4   4      111.20       96.54        8.00 o
   2  -4   4       16.10       21.73        6.90 <
   3  -4   4     2579.00     2410.12       53.60 o
   4  -4   4      236.80      221.33       15.20 o
   5  -4   4      513.30      625.44       20.20 o
   6  -4   4      853.10      972.91       27.70 o
   7  -4   4      149.50      151.99       17.00 o
   8  -4   4       42.30       52.14       17.60 <
  -8  -3   4      230.20      204.46       39.70 o
  -7  -3   4       80.30       75.48       23.60 o
  -6  -3   4       -0.40       11.04       21.12 <
  -5  -3   4       25.60        3.35       19.40 <
  -4  -3   4     3598.20     3570.04      109.80 o
  -3  -3   4     1545.00     1457.69       45.60 o
  -2  -3   4     8159.80     7526.44      223.20 o
  -1  -3   4     1793.80     1755.59       49.70 o
   0  -3   4       28.60       69.42        5.90 o
   1  -3   4       87.20       68.85        8.20 o
   2  -3   4      667.00      679.00       17.20 o
   3  -3   4        0.20       11.74        5.90 <
   4  -3   4       13.70       20.89        8.00 <
   5  -3   4      475.30      491.62       17.60 o
   6  -3   4       78.20      121.38       13.30 o
   7  -3   4      594.50      581.18       21.60 o
   8  -3   4       11.00       17.71       13.10 <
   9  -3   4      -22.60       16.59       30.90 <
  -8  -2   4       80.60       69.43       31.10 <
  -7  -2   4       97.90       71.18       22.80 o
  -6  -2   4       15.70        0.24       14.70 <
  -5  -2   4        5.10       29.75       12.80 <
  -4  -2   4      127.30      150.82       17.20 o
  -3  -2   4      107.40      154.79       15.30 o
  -2  -2   4     5205.90     4811.46      144.30 o
  -1  -2   4      998.70     1014.26       46.70 o
   0  -2   4      440.80      330.12       31.80 o
   1  -2   4     1022.10     1205.66       30.50 o
   2  -2   4      139.00      173.60        8.60 o
   3  -2   4     3452.90     3203.91       59.60 o
   4  -2   4      705.10      672.37       15.70 o
   5  -2   4     3159.40     3147.89       62.50 o
   6  -2   4     1304.50     1338.87       31.90 o
   7  -2   4       -2.90        1.07        9.10 <
   8  -2   4     1428.70     1357.83       36.20 o
   9  -2   4      -12.70        0.08       36.20 <
  -8  -1   4       27.70       20.15       24.80 <
  -7  -1   4      -17.00        1.53       17.80 <
  -6  -1   4      332.70      310.82       21.20 o
  -5  -1   4      415.60      479.63       21.70 o
  -4  -1   4      412.40      454.44       17.80 o
  -3  -1   4      -16.20        6.31        9.10 <
  -2  -1   4     3169.20     3105.37       90.30 o
  -1  -1   4     4210.60     4639.70      133.50 o
   0  -1   4    36842.50    35229.51     1128.90 o
   1  -1   4       55.10       23.65        6.70 o
   2  -1   4     3725.90     3834.84       78.90 o
   3  -1   4     6265.30     6370.41      127.30 o
   4  -1   4     2984.60     2858.42       49.70 o
   5  -1   4      448.40      419.79       13.70 o
   6  -1   4      952.60     1021.66       27.50 o
   7  -1   4      392.70      477.19       13.80 o
   8  -1   4      446.50      440.14       33.60 o
   9  -1   4       16.20       63.07       35.20 <
  10  -1   4      151.50      269.71       48.00 o
  -8   0   4      856.30      738.02       47.50 o
  -7   0   4      146.10      112.71       21.90 o
  -6   0   4       60.30       85.38       14.50 o
  -5   0   4       94.60      104.24       13.50 o
  -4   0   4     3337.90     3287.57       73.10 o
  -3   0   4     2539.40     2476.83       61.70 o
  -2   0   4     3908.10     3716.56       88.30 o
  -1   0   4      381.40      318.72       17.80 o
   0   0   4    12555.40    12837.11      488.50 o
   1   0   4     6863.30     7400.17      267.40 o
   2   0   4     6100.80     5728.58      129.00 o
   3   0   4     4136.00     3802.63       97.10 o
   4   0   4      118.70      110.77        7.80 o
   5   0   4      361.60      264.49       11.70 o
   6   0   4       54.10       21.15        5.60 o
   7   0   4      618.00      695.12       32.60 o
   8   0   4      426.90      355.11       32.90 o
   9   0   4      111.30      120.68       31.20 o
  10   0   4      225.90      208.28       47.70 o
  -8   1   4      380.60      316.13       42.30 o
  -7   1   4      346.70      407.51       29.10 o
  -6   1   4       -8.50        0.63       14.10 <
  -5   1   4       70.10       72.59       13.30 o
  -4   1   4      138.10      191.31       13.50 o
  -3   1   4      713.50      680.78       21.90 o
  -2   1   4     1700.90     1560.78       44.50 o
  -1   1   4      519.90      552.45       18.90 o
   0   1   4     1605.30     1577.89       45.10 o
   1   1   4      939.50      881.63       25.80 o
   2   1   4    27638.80    27202.89     1041.20 o
   3   1   4     3055.90     3167.82       78.30 o
   4   1   4     2428.10     2092.36       49.50 o
   5   1   4     3380.20     3345.92       68.30 o
   6   1   4      738.80      779.65       32.80 o
   7   1   4      186.00      357.78       19.70 o
   8   1   4      243.60      222.50       25.90 o
   9   1   4       66.10        1.52       29.70 <
  10   1   4        2.60        0.80       35.90 <
  -8   2   4        2.80        0.02       31.10 <
  -7   2   4      156.20      204.48       24.10 o
  -6   2   4     2062.30     2281.64       57.30 o
  -5   2   4       -6.20       15.62       14.20 <
  -4   2   4     1140.70     1032.99       34.60 o
  -3   2   4     4131.80     3849.61       82.40 o
  -2   2   4      146.30      124.26       11.10 o
  -1   2   4      538.50      497.31       18.00 o
   0   2   4     7192.30     6801.07      153.00 o
   1   2   4       30.50       14.60        4.70 o
   2   2   4      280.90      249.32       10.90 o
   3   2   4      563.70      621.26       19.30 o
   4   2   4     2011.30     2134.41       48.80 o
   5   2   4     1954.00     2098.07       40.60 o
   6   2   4      101.80       68.09       16.10 o
   7   2   4      357.60      375.18       28.10 o
   8   2   4       18.70       58.98       19.40 <
   9   2   4       47.10       44.60       25.00 <
  10   2   4      126.70      143.02       38.60 o
  -8   3   4      139.60      194.72       38.80 o
  -7   3   4      112.20      124.84       25.30 o
  -6   3   4      148.40      165.72       20.20 o
  -5   3   4      169.10      159.43       18.80 o
  -4   3   4       -1.30       15.66       10.40 <
  -3   3   4     4684.70     4401.10       90.40 o
  -2   3   4      428.40      383.94       19.00 o
  -1   3   4       18.70        5.51        7.30 <
   0   3   4     1851.00     1928.84       45.70 o
   1   3   4      674.70      710.40       18.70 o
   2   3   4      142.60      160.27       10.40 o
   3   3   4     1560.00     1576.28       36.20 o
   4   3   4      271.30      228.57       12.70 o
   5   3   4       21.90        5.52        8.10 <
   6   3   4        2.70        0.62        3.60 <
   7   3   4     1173.20      978.13       47.80 o
   8   3   4      113.20      135.97       21.70 o
   9   3   4       17.00        4.95       25.30 <
  10   3   4       16.10        4.89       32.30 <
  11   3   4       -7.60        3.93       29.10 <
  -7   4   4      151.60      117.76       35.70 o
  -6   4   4       40.80       63.20       18.90 <
  -5   4   4       15.60       31.18       16.20 <
  -4   4   4      507.80      625.37       21.50 o
  -3   4   4      104.60      112.01       11.50 o
  -2   4   4      182.40      231.37       12.80 o
  -1   4   4     1869.10     1559.82       45.20 o
   0   4   4       24.00       29.90        7.80 o
   1   4   4     2643.20     2556.85       64.60 o
   2   4   4     7984.70     7879.93      170.30 o
   3   4   4       29.40       19.28        7.40 o
   4   4   4     1166.50     1199.14       33.20 o
   5   4   4     1843.80     1879.59       48.50 o
   6   4   4      173.70      131.96       11.00 o
   7   4   4      399.40      556.85       47.70 o
   8   4   4       23.40       17.80       30.40 <
   9   4   4      647.90      723.62       47.70 o
  10   4   4      126.40      169.88       37.20 o
  11   4   4      -13.40       13.61       21.90 <
  -7   5   4      -32.00        4.42       36.40 <
  -6   5   4      107.10      106.56       24.90 o
  -5   5   4       43.50       87.62       16.20 <
  -4   5   4       29.70       41.43       14.40 <
  -3   5   4     2608.40     2466.27       58.90 o
  -2   5   4      376.60      369.46       19.20 o
  -1   5   4      117.50       73.67       11.80 o
   0   5   4     2256.00     2296.23       59.50 o
   1   5   4     3946.60     3509.20       85.30 o
   2   5   4     2159.30     2230.98       51.50 o
   3   5   4      179.20      178.81       12.20 o
   4   5   4      157.10      154.12       12.50 o
   5   5   4     2876.70     2848.37       70.60 o
   6   5   4      527.20      527.90       18.10 o
   7   5   4       17.50       27.01        9.10 <
   8   5   4      971.80      888.14       52.60 o
   9   5   4       -3.40        8.06       24.20 <
  10   5   4       50.20       42.27       37.90 <
  11   5   4      114.80       28.79       47.00 <
  -7   6   4       76.20       13.45       45.20 <
  -6   6   4       27.30        0.02       26.70 <
  -5   6   4      153.60      158.81       20.30 o
  -4   6   4      435.20      429.17       24.10 o
  -3   6   4      978.10     1019.37       30.60 o
  -2   6   4      768.60      879.66       25.70 o
  -1   6   4      690.30      686.95       25.70 o
   0   6   4     5959.40     5731.15      132.90 o
   1   6   4     5840.80     5571.15      123.10 o
   2   6   4      151.30      130.17       12.90 o
   3   6   4     3187.70     3128.29       68.40 o
   4   6   4     1768.40     1874.25       39.30 o
   5   6   4      323.00      287.58       15.90 o
   6   6   4       21.20        1.03        9.50 <
   7   6   4      187.90      210.86       15.50 o
   8   6   4      114.30       91.57       12.20 o
   9   6   4      169.00       89.84       34.30 o
  10   6   4       61.70        5.93       46.20 <
  -6   7   4      483.30      396.99       54.10 o
  -5   7   4      316.30      299.38       34.10 o
  -4   7   4       66.10       47.03       19.30 o
  -3   7   4       11.00       17.81       16.80 <
  -2   7   4      196.40      169.42       17.20 o
  -1   7   4      278.90      236.73       19.20 o
   0   7   4      213.90      259.64       15.00 o
   1   7   4      378.60      405.51       19.80 o
   2   7   4      672.70      675.66       28.40 o
   3   7   4        1.70        0.41        8.30 <
   4   7   4       88.00       92.59       13.30 o
   5   7   4       89.10       74.60       14.40 o
   6   7   4     1677.20     1666.15       67.00 o
   7   7   4       53.00       56.99       11.40 o
   8   7   4       59.60       43.64       18.20 o
   9   7   4      -14.20        3.03       14.50 <
  10   7   4      120.90      131.62       86.70 <
  -6   8   4       13.00        5.75       54.20 <
  -5   8   4      248.50      267.17       45.40 o
  -4   8   4       21.30        4.38       25.60 <
  -3   8   4       52.90       58.33       20.80 <
  -2   8   4      229.20      226.76       23.10 o
  -1   8   4       -1.40        8.67       15.50 <
   0   8   4       31.70       43.78       14.60 <
   1   8   4      908.00      926.56       33.30 o
   2   8   4      544.40      489.02       20.30 o
   3   8   4     1463.10     1421.71       42.40 o
   4   8   4     1666.30     1519.48       45.90 o
   5   8   4     1170.20     1065.61       33.90 o
   6   8   4       68.40       86.27       17.00 o
   7   8   4      315.10      293.87       21.20 o
   8   8   4      166.70      183.94       21.70 o
   9   8   4      182.50      145.85       40.00 o
  10   8   4      392.60      222.64      145.20 <
  -5   9   4      172.10      154.51       68.40 <
  -4   9   4       89.60       48.79       32.90 <
  -3   9   4      -37.90       14.14       25.70 <
  -2   9   4       73.20      111.61       21.70 o
  -1   9   4       -6.30       27.21       16.40 <
   0   9   4      280.10      325.09       22.40 o
   1   9   4     1496.90     1520.48       47.80 o
   2   9   4       62.20       27.70       15.70 o
   3   9   4      125.10      137.97       15.00 o
   4   9   4       77.10      108.97       14.00 o
   5   9   4      594.90      649.65       32.50 o
   6   9   4       36.20        0.32       22.50 <
   7   9   4       54.50       20.64       18.10 o
   8   9   4      315.40      404.10       30.20 o
   9   9   4       17.00       25.96       67.10 <
  -4  10   4      807.60      252.88      163.50 o
  -3  10   4       84.40      117.19       24.70 o
  -2  10   4       39.50       40.85       26.90 <
  -1  10   4        2.40        9.86       20.60 <
   0  10   4      435.40      482.80       36.10 o
   1  10   4       53.30       39.31       21.50 <
   2  10   4        0.70        4.69       18.57 <
   3  10   4      107.80      137.54       13.20 o
   4  10   4     1016.40     1052.39       47.60 o
   5  10   4       18.00        8.13       27.50 <
   6  10   4      685.90      664.79       41.50 o
   7  10   4      162.30      207.45       27.20 o
   8  10   4      528.30      592.27       41.90 o
  -3  11   4      128.80      138.58       51.60 <
  -2  11   4      345.00      210.17       54.90 o
  -1  11   4       47.70        0.14       33.90 <
   0  11   4      198.80      194.08       30.10 o
   1  11   4      476.00      516.66       37.70 o
   2  11   4      187.20      254.02       34.80 o
   3  11   4       77.90       83.73       31.70 <
   4  11   4      -24.20       11.62       24.40 <
   5  11   4       31.00       44.67       26.00 <
   6  11   4      128.70      111.27       33.60 o
   7  11   4       95.20       90.19       31.30 o
   8  11   4       82.80       61.27       47.40 <
  -1  12   4       53.70        8.66       61.80 <
   0  12   4      104.70      158.24       27.30 o
   1  12   4       43.00       31.82       34.40 <
   2  12   4     2795.90     2417.88      146.50 o
   3  12   4      185.60      173.35       59.20 o
   4  12   4      590.10      452.45       78.50 o
   5  12   4       44.60       53.99       37.10 <
   6  12   4      165.90      125.49       53.30 o
   7  12   4      -14.10       12.17       41.60 <
   8  12   4       88.30       67.54       57.90 <
   1  13   4       30.40       61.08       60.40 <
   2  13   4      762.00      844.08       91.40 o
   3  13   4        4.90        0.22       53.80 <
   4  13   4      371.30      286.68       77.30 o
   5  13   4      -50.80        2.50       46.30 <
   6  13   4       40.30       20.59       62.50 <
  -4 -10   5       69.00        4.15       63.80 <
  -3 -10   5      195.40      298.61       57.90 o
  -2 -10   5       27.50        5.48       46.70 <
  -1 -10   5       38.60        5.70       58.20 <
   0 -10   5      -17.60        5.09       54.70 <
   1 -10   5       25.00        6.05       24.10 <
   2 -10   5      259.90      270.66       57.40 o
  -5  -9   5      435.00      352.09       67.10 o
  -4  -9   5      118.90       91.50       50.30 <
  -3  -9   5     1061.40     1148.88      103.10 o
  -2  -9   5      237.30      267.17       50.40 o
  -1  -9   5      -10.50        7.96       33.00 <
   0  -9   5       93.80       49.24       36.80 <
   1  -9   5      122.20      143.11       32.80 o
   2  -9   5       17.40       70.09       21.30 <
   3  -9   5      825.30       15.24      247.60 o
   4  -9   5      -33.70        1.92       36.30 <
  -6  -8   5      309.90      278.06       60.60 o
  -5  -8   5       61.70      103.19       48.50 <
  -4  -8   5      129.90       97.56       44.70 <
  -3  -8   5     2188.20     2203.49       93.70 o
  -2  -8   5      125.10      175.99       18.40 o
  -1  -8   5      313.50      301.99       19.20 o
   0  -8   5      120.60      175.97       30.20 o
   1  -8   5      -21.30        6.72       25.00 <
   2  -8   5        8.60       20.79       29.80 <
   3  -8   5       91.50      113.27       31.10 <
   4  -8   5       -3.70       28.33       25.80 <
   5  -8   5       26.80        7.99       33.20 <
  -7  -7   5      -15.90        0.43       56.40 <
  -6  -7   5      114.50       23.48       51.70 <
  -5  -7   5        3.10       39.97       51.50 <
  -4  -7   5      151.10      183.88       33.60 o
  -3  -7   5       78.50       49.17       23.90 o
  -2  -7   5      237.70      197.44       29.10 o
  -1  -7   5     5289.70     4960.86      138.50 o
   0  -7   5        9.90        1.37       13.50 <
   1  -7   5        6.30        0.96       13.20 <
   2  -7   5      242.90      249.31       28.00 o
   3  -7   5       46.90       37.15       21.30 <
   4  -7   5      169.80      169.89       28.50 o
   5  -7   5      -20.20       21.08       16.90 <
   6  -7   5       86.60       55.96       42.10 <
  -7  -6   5      -18.50        3.85       50.60 <
  -6  -6   5        7.60       14.01       32.00 <
  -5  -6   5      637.70      641.91       52.90 o
  -4  -6   5      173.50      157.55       34.10 o
  -3  -6   5       58.60       38.31       29.60 <
  -2  -6   5     1126.10     1014.49       54.70 o
  -1  -6   5     1489.70     1349.84       54.80 o
   0  -6   5      395.10      321.22       20.80 o
   1  -6   5      664.60      688.37       29.60 o
   2  -6   5      914.70      986.00       34.80 o
   3  -6   5      926.20     1023.87       35.00 o
   4  -6   5      100.60       74.90       16.50 o
   5  -6   5       16.50       18.71       19.30 <
   6  -6   5       99.20       38.88       21.60 o
   7  -6   5        8.20        3.16       33.10 <
  -8  -5   5       28.90       81.38       34.30 <
  -7  -5   5      865.70      844.44       51.40 o
  -6  -5   5       48.60       32.70       24.80 <
  -5  -5   5       20.40        9.06       28.20 <
  -4  -5   5      258.20      306.49       31.30 o
  -3  -5   5     1014.30      997.83       49.70 o
  -2  -5   5     1172.20     1063.84       55.20 o
  -1  -5   5       49.10       12.91       16.90 <
   0  -5   5       29.60        0.33       17.00 <
   1  -5   5     5542.20     5143.94      128.90 o
   2  -5   5      102.30      121.36       11.60 o
   3  -5   5       18.30       11.29       10.90 <
   4  -5   5      367.30      420.95       22.90 o
   5  -5   5        6.10       20.96       15.90 <
   6  -5   5       84.90       82.50       19.10 o
   7  -5   5       50.10       57.02       18.30 <
   8  -5   5      142.40        0.35       34.10 o
  -8  -4   5       63.20      116.69       40.90 <
  -7  -4   5     1186.90     1335.52       59.50 o
  -6  -4   5       76.40      101.28       28.10 <
  -5  -4   5       13.50       24.29       24.10 <
  -4  -4   5      646.30      528.64       45.90 o
  -3  -4   5      216.30      239.27       24.90 o
  -2  -4   5      524.50      500.60       35.30 o
  -1  -4   5      322.20      287.11       22.70 o
   0  -4   5     1861.70     1795.99       52.80 o
   1  -4   5     2131.70     2214.06       50.30 o
   2  -4   5      454.70      404.58       17.10 o
   3  -4   5     4170.40     4098.06       77.20 o
   4  -4   5     1322.10     1432.07       41.00 o
   5  -4   5       16.90       15.66       12.30 <
   6  -4   5      284.80      433.32       20.40 o
   7  -4   5      106.30      106.88       16.10 o
   8  -4   5       56.10       39.85       19.30 <
  -8  -3   5      250.00      234.60       41.00 o
  -7  -3   5      526.40      620.20       40.90 o
  -6  -3   5      820.70      788.70       40.50 o
  -5  -3   5     2108.10     2105.70       66.60 o
  -4  -3   5       41.00       72.93       13.40 o
  -3  -3   5      817.70      835.93       35.50 o
  -2  -3   5      447.10      384.01       21.30 o
  -1  -3   5     6453.00     5672.88      159.80 o
   0  -3   5      569.70      706.20       25.10 o
   1  -3   5      621.50      584.87       20.00 o
   2  -3   5     3340.80     3293.03       66.10 o
   3  -3   5     5843.00     5871.20      108.50 o
   4  -3   5      200.10      240.85       12.10 o
   5  -3   5      378.50      411.37       16.00 o
   6  -3   5     2811.30     3306.62       56.00 o
   7  -3   5       19.40       29.54       12.20 <
   8  -3   5       55.70       11.50       21.50 <
   9  -3   5       71.20       44.21       46.20 <
  -8  -2   5      -36.20        0.37       30.30 <
  -7  -2   5      225.40      178.19       27.20 o
  -6  -2   5      175.00      193.28       20.70 o
  -5  -2   5     3682.50     3721.62       88.10 o
  -4  -2   5     1089.40     1048.99       40.90 o
  -3  -2   5     3158.10     3063.48      100.70 o
  -2  -2   5     2264.90     2070.99       75.50 o
  -1  -2   5      179.60      165.38       21.40 o
   0  -2   5     4373.10     4695.49      153.90 o
   1  -2   5     1120.10      974.41       43.70 o
   2  -2   5      806.20      760.08       24.10 o
   3  -2   5        4.70        3.95        6.80 <
   4  -2   5       22.80        8.12        8.20 <
   5  -2   5      762.00      852.13       20.90 o
   6  -2   5       20.70        6.73       11.70 <
   7  -2   5       80.50      127.04       12.50 o
   8  -2   5      885.60     1021.96       29.40 o
   9  -2   5      123.70       98.94       36.50 o
  -8  -1   5      144.70      173.41       31.50 o
  -7  -1   5      334.60      344.28       28.50 o
  -6  -1   5      224.40      294.38       24.80 o
  -5  -1   5      858.20      936.39       30.10 o
  -4  -1   5       70.80       62.69       14.70 o
  -3  -1   5     2490.40     2515.98       57.60 o
  -2  -1   5      913.00      955.25       34.40 o
  -1  -1   5      148.20      186.44       16.70 o
   0  -1   5    27896.90    25871.14      756.60 o
   1  -1   5      117.10      170.82       10.50 o
   2  -1   5      413.10      323.68       16.70 o
   3  -1   5      476.90      407.41       14.20 o
   4  -1   5      143.70      127.66        9.10 o
   5  -1   5     1694.80     1686.35       32.20 o
   6  -1   5      571.50      638.03       17.30 o
   7  -1   5       85.20      104.94       10.00 o
   8  -1   5      150.40      175.94       27.40 o
   9  -1   5       55.90       15.00       49.30 <
  10  -1   5      -26.00       27.97       46.80 <
  -8   0   5       51.50       41.89       36.10 <
  -7   0   5      375.70      419.85       32.00 o
  -6   0   5       14.70       18.28       19.00 <
  -5   0   5      211.60      244.01       17.60 o
  -4   0   5     1209.90     1277.98       40.00 o
  -3   0   5       40.80       19.01       10.10 o
  -2   0   5      112.50      112.96       12.20 o
  -1   0   5     3091.90     3173.59       94.90 o
   0   0   5     2214.00     1765.69       75.50 o
   1   0   5     3211.20     3147.80      111.00 o
   2   0   5      879.20     1041.63       24.50 o
   3   0   5     9754.60    10172.52      205.80 o
   4   0   5     2157.50     2146.96       47.50 o
   5   0   5       21.60        2.18        6.10 o
   6   0   5      377.80      427.21       13.90 o
   7   0   5      655.30      793.28       20.40 o
   8   0   5       22.30        0.25       21.50 <
   9   0   5      -20.80        0.39       31.20 <
  10   0   5       44.80      111.61       57.20 <
  -8   1   5      220.20      201.53       40.80 o
  -7   1   5       20.60       30.35       19.20 <
  -6   1   5        0.20        9.28       14.22 <
  -5   1   5       -2.40        1.53       15.50 <
  -4   1   5     1273.70     1284.77       38.10 o
  -3   1   5      203.60      167.16       13.60 o
  -2   1   5     7265.00     7212.41      178.00 o
  -1   1   5      703.40      842.00       22.50 o
   0   1   5     5066.90     5360.16      137.80 o
   1   1   5      325.40      341.50       13.20 o
   2   1   5    13089.10    13016.88      406.50 o
   3   1   5      794.50      707.82       20.50 o
   4   1   5     2737.60     2692.50       73.20 o
   5   1   5       -0.80       10.42       11.09 <
   6   1   5      508.80      563.19       16.00 o
   7   1   5      145.50      136.27       17.90 o
   8   1   5       96.20       73.17       22.60 o
   9   1   5       79.30       68.10       28.60 <
  10   1   5      223.60      267.72       50.80 o
  -8   2   5      -37.70       13.44       35.30 <
  -7   2   5       -6.10        2.29       25.00 <
  -6   2   5      487.80      490.87       32.30 o
  -5   2   5        9.80        6.54       17.80 <
  -4   2   5      101.20      123.98       15.80 o
  -3   2   5       33.10        2.07       11.90 <
  -2   2   5     1479.10     1487.36       41.70 o
  -1   2   5     1445.40     1473.87       34.70 o
   0   2   5     3261.60     3015.33       68.00 o
   1   2   5    16400.00    15558.25      334.30 o
   2   2   5    11998.00    11147.20      311.20 o
   3   2   5      120.00      136.21        5.40 o
   4   2   5        0.90        0.12       10.25 <
   5   2   5      348.70      356.83       13.00 o
   6   2   5      391.10      413.23       14.20 o
   7   2   5      442.30      412.96       22.40 o
   8   2   5       60.40       79.49       21.20 <
   9   2   5      183.00      212.33       29.00 o
  10   2   5      -46.50        0.75       33.90 <
  -7   3   5       -7.00        6.58       24.10 <
  -6   3   5      162.20      175.57       23.40 o
  -5   3   5      551.70      764.96       28.10 o
  -4   3   5        6.50        0.09       13.30 <
  -3   3   5     1087.00      946.56       27.70 o
  -2   3   5     1569.30     1603.15       39.10 o
  -1   3   5      187.30      250.73       12.00 o
   0   3   5      164.20      139.67       10.30 o
   1   3   5     5139.00     5183.36      115.20 o
   2   3   5       76.00       32.02        8.60 o
   3   3   5      658.10      670.59       19.10 o
   4   3   5    23112.30    22985.81      625.70 o
   5   3   5      508.50      480.91       20.60 o
   6   3   5       10.60        4.71        7.80 <
   7   3   5     3225.30     3101.33       92.80 o
   8   3   5     1949.60     1817.09       70.90 o
   9   3   5       33.20       23.93       25.30 <
  10   3   5       17.80       38.51       33.80 <
  11   3   5      -44.70      196.00       31.10 <
  -7   4   5       27.80       13.42       34.90 <
  -6   4   5      116.80      121.84       27.30 o
  -5   4   5     1168.40     1271.52       40.80 o
  -4   4   5     3877.60     4416.87       84.30 o
  -3   4   5       53.40       48.53       11.60 o
  -2   4   5      155.20      169.16       13.60 o
  -1   4   5    18940.70    18266.35      389.40 o
   0   4   5       48.10       28.35        8.80 o
   1   4   5     5127.00     5521.31      117.50 o
   2   4   5     4370.50     4571.38       98.90 o
   3   4   5     1389.00     1350.28       34.60 o
   4   4   5       77.10      123.96       10.80 o
   5   4   5      288.00      232.25       15.80 o
   6   4   5     2635.40     2610.30       56.50 o
   7   4   5      107.70      117.83        7.70 o
   8   4   5       86.20       57.30       26.20 o
   9   4   5      300.00      253.25       31.20 o
  10   4   5      -10.60       10.29       51.50 <
  11   4   5        5.90        1.36       25.50 <
  -7   5   5       -1.10       14.66       49.40 <
  -6   5   5      460.60      406.19       35.60 o
  -5   5   5        8.40       24.24       18.70 <
  -4   5   5       74.20      133.14       17.50 o
  -3   5   5     1372.90     1535.42       39.60 o
  -2   5   5      972.70     1104.53       32.40 o
  -1   5   5      169.30      151.90       13.90 o
   0   5   5     1621.30     1508.33       42.00 o
   1   5   5     8403.90     7970.47      169.80 o
   2   5   5     8710.80     8433.46      178.60 o
   3   5   5      808.30      806.63       23.70 o
   4   5   5     2973.30     2804.42       67.30 o
   5   5   5      348.40      327.07       18.80 o
   6   5   5        3.50        6.11        8.60 <
   7   5   5      420.40      420.98       20.10 o
   8   5   5      -43.40       48.53       43.10 <
   9   5   5      676.20      763.57       44.90 o
  10   5   5      -46.20        4.52       28.40 <
  11   5   5       42.70      166.66       42.70 <
  -7   6   5      486.10      431.29       67.80 o
  -6   6   5       13.70        6.90       29.20 <
  -5   6   5      144.90      187.76       24.70 o
  -4   6   5       27.30       43.14       19.70 <
  -3   6   5      252.70      370.32       22.10 o
  -2   6   5       17.90      107.67       15.90 <
  -1   6   5      632.70      556.76       26.70 o
   0   6   5      376.70      408.33       17.80 o
   1   6   5     2621.30     2215.08       63.90 o
   2   6   5      492.30      459.23       19.60 o
   3   6   5       11.60       13.87        9.50 <
   4   6   5     3919.80     3840.81       90.50 o
   5   6   5        0.70        5.27       15.39 <
   6   6   5       72.60       72.90       13.30 o
   7   6   5     1351.60     1203.10       43.00 o
   8   6   5        4.60        0.16       12.70 <
   9   6   5      839.50      749.19       51.80 o
  10   6   5       23.40        9.51       38.00 <
  -6   7   5      -96.80        0.08       57.60 <
  -5   7   5      124.70      152.68       33.90 o
  -4   7   5       40.70       20.92       20.60 <
  -3   7   5       60.70       68.27       20.10 o
  -2   7   5      402.30      471.00       21.60 o
  -1   7   5      893.50     1029.72       34.50 o
   0   7   5     3004.80     2837.99       72.90 o
   1   7   5       66.90       43.51       15.70 o
   2   7   5     5026.60     4880.54      106.70 o
   3   7   5     3504.80     3092.73       78.30 o
   4   7   5      307.60      327.04       18.40 o
   5   7   5      -18.80       13.10       12.10 <
   6   7   5      766.00      789.15       28.40 o
   7   7   5       34.10       58.90       13.60 <
   8   7   5       71.70       45.23       23.20 o
   9   7   5      303.80      393.21       59.30 o
  10   7   5      162.40      251.99       67.20 <
  -5   8   5       67.80       34.46       46.20 <
  -4   8   5      -34.80        4.53       36.50 <
  -3   8   5       71.60       77.19       21.60 o
  -2   8   5       96.30       88.10       20.60 o
  -1   8   5      196.10      202.26       19.40 o
   0   8   5      781.50      641.45       33.90 o
   1   8   5     1752.20     1837.53       52.80 o
   2   8   5       77.90       62.85       16.00 o
   3   8   5     3735.60     3486.26       89.50 o
   4   8   5      103.80      131.71       12.70 o
   5   8   5       78.70      108.28       12.50 o
   6   8   5       60.00       20.47       15.10 o
   7   8   5      152.20      148.30       19.30 o
   8   8   5        4.40        0.00       18.40 <
  10   8   5        1.40        6.92       53.20 <
  -4   9   5      373.80      404.96       46.00 o
  -3   9   5      360.00      384.75       48.70 o
  -2   9   5       49.90       26.55       25.50 <
  -1   9   5       49.20       21.03       19.00 <
   0   9   5     1526.60     1401.61       52.20 o
   1   9   5       35.20       16.43       16.60 <
   2   9   5      234.10      174.19       22.80 o
   3   9   5      259.60      271.01       19.70 o
   4   9   5        3.50        4.33       15.80 <
   5   9   5       86.50      102.03       17.60 o
   6   9   5      153.70      138.52       22.40 o
   7   9   5      445.10      482.98       30.90 o
   8   9   5     1174.70     1061.24       43.90 o
   9   9   5       76.90       37.97       62.70 <
  10   9   5       98.50       80.64       64.80 <
  -4  10   5      107.10      122.30       56.90 <
  -3  10   5      273.70      268.83       51.00 o
  -2  10   5      118.30       65.33       38.30 o
  -1  10   5       97.40       98.51       26.10 o
   0  10   5       11.10        1.73       23.20 <
   1  10   5     2221.00     2203.67       65.70 o
   2  10   5      305.90      326.59       20.60 o
   3  10   5      146.20      151.43       18.70 o
   4  10   5        9.30        5.42       14.60 <
   5  10   5      685.30      733.57       32.70 o
   6  10   5      260.80      227.60       28.60 o
   7  10   5      127.40      146.88       30.30 o
   8  10   5      374.40      480.35       34.20 o
  -2  11   5       23.90       37.83       34.40 <
  -1  11   5      191.10      179.79       43.80 o
   0  11   5       13.00       27.79       36.90 <
   1  11   5      290.40      305.70       40.80 o
   2  11   5      622.20      605.63       30.60 o
   3  11   5       50.30       59.94       18.00 <
   4  11   5       78.70       58.77       19.60 o
   5  11   5       33.90       17.80       29.70 <
   6  11   5       13.80        0.51       24.60 <
   7  11   5      168.80      172.35       39.60 o
   8  11   5       61.00      119.85       46.60 <
  -1  12   5      283.50      162.14      110.90 <
   0  12   5       64.30        8.92       42.90 <
   1  12   5       49.80       61.81       41.50 <
   2  12   5       11.10       26.63       41.60 <
   3  12   5       70.80      153.10       45.20 <
   4  12   5       52.10       48.88       43.70 <
   5  12   5       10.10       24.49       54.30 <
   6  12   5      138.10       70.06       45.00 o
   7  12   5      -40.90        2.29       58.30 <
   8  12   5      338.40      419.33       64.50 o
   1  13   5       26.60       66.57       57.30 <
   2  13   5       92.30       64.72       69.90 <
   3  13   5      581.20      460.97       87.10 o
   4  13   5       66.30      116.88       53.80 <
   5  13   5       -0.50        3.38       73.96 <
   6  13   5     -125.20        1.43       64.50 <
  -4  -9   6      314.90      263.13       70.70 o
  -3  -9   6      355.30      264.38       75.30 o
  -2  -9   6      183.20      218.23       62.10 o
  -1  -9   6       69.60        2.77       54.60 <
   0  -9   6       96.90       54.33       48.30 <
   1  -9   6       60.30      137.37       44.80 <
   2  -9   6      153.60      267.66       52.90 <
   3  -9   6       26.70        5.77       35.90 <
  -5  -8   6       -3.50       12.07       58.60 <
  -4  -8   6      188.70      208.74       66.50 <
  -3  -8   6      -21.40        0.56       41.60 <
  -2  -8   6       42.20       52.25       19.10 <
  -1  -8   6      287.50      237.58       25.40 o
   0  -8   6      113.60      111.15       20.70 o
   1  -8   6       14.60       22.59       30.60 <
   2  -8   6       77.30      114.87       31.00 <
   3  -8   6       79.90       69.25       34.10 <
   4  -8   6      876.20      778.08       63.00 o
   5  -8   6       51.80      118.52       31.00 <
  -6  -7   6      -56.40        1.85       51.70 <
  -5  -7   6      137.50      126.52       54.40 <
  -4  -7   6      350.50      202.32       43.30 o
  -3  -7   6      -12.50       21.73       36.20 <
  -2  -7   6      939.50      838.53       62.50 o
  -1  -7   6      789.30      889.03       38.20 o
   0  -7   6      675.10      625.21       33.70 o
   1  -7   6       20.40       47.91       16.80 <
   2  -7   6       31.30        0.09       16.90 <
   3  -7   6       24.60        0.14       27.90 <
   4  -7   6       92.30      108.20       35.00 <
   5  -7   6        1.90        2.48       15.90 <
   6  -7   6      -38.90        1.16       32.70 <
  -7  -6   6       22.80       13.00       58.80 <
  -6  -6   6      -12.70       16.01       41.90 <
  -5  -6   6       25.80       22.21       39.00 <
  -4  -6   6       26.60        2.88       32.40 <
  -3  -6   6       85.20       33.84       21.30 o
  -2  -6   6      180.00      103.46       23.80 o
  -1  -6   6     3318.20     2836.02       90.60 o
   0  -6   6       23.30       46.55       17.80 <
   1  -6   6       20.30        0.43       16.60 <
   2  -6   6      405.50      401.88       21.60 o
   3  -6   6       60.40       43.14       16.80 o
   4  -6   6      491.60      436.99       27.40 o
   5  -6   6      144.00      166.55       22.30 o
   6  -6   6       23.50       19.28       20.40 <
   7  -6   6       -3.20       20.10       36.60 <
  -7  -5   6       34.50       71.61       31.50 <
  -6  -5   6      302.80      293.37      101.50 o
  -5  -5   6      106.50      186.28       34.30 o
  -4  -5   6       29.60       41.62       29.10 <
  -3  -5   6       53.80       31.09       27.00 <
  -2  -5   6       16.20        2.69       19.80 <
  -1  -5   6      473.70      489.42       29.40 o
   0  -5   6     1258.30     1299.90       40.10 o
   1  -5   6    10407.60     9705.59      238.10 o
   2  -5   6      221.60      235.57       14.80 o
   3  -5   6      344.70      354.74       20.20 o
   4  -5   6      157.60      159.81       17.10 o
   5  -5   6      316.00      350.57       23.50 o
   6  -5   6       25.00       18.57       20.70 <
   7  -5   6      -11.00        3.78       16.40 <
  -7  -4   6     1013.70      825.48       71.40 o
  -6  -4   6      684.40      757.42       59.30 o
  -5  -4   6       58.70       38.74       38.00 <
  -4  -4   6      460.00      459.73       40.00 o
  -3  -4   6       28.90       11.52       25.30 <
  -2  -4   6      944.80      756.48       45.50 o
  -1  -4   6       26.40       25.20       16.50 <
   0  -4   6      114.50      156.59        7.50 o
   1  -4   6     5425.70     5184.56      113.80 o
   2  -4   6      625.40      639.32       18.70 o
   3  -4   6      213.90      237.10       13.40 o
   4  -4   6       19.00        3.17       11.80 <
   5  -4   6      443.10      524.90       23.60 o
   6  -4   6       36.20        8.91       17.10 <
   7  -4   6       10.60        1.37       17.50 <
   8  -4   6       21.90       49.74       20.40 <
  -8  -3   6       61.40       12.88       67.10 <
  -7  -3   6      536.50      568.03       41.50 o
  -6  -3   6      371.40      297.74       37.80 o
  -5  -3   6      858.00      801.02       35.10 o
  -4  -3   6      -19.90        1.98       15.70 <
  -3  -3   6     1223.10     1170.07       43.10 o
  -2  -3   6      512.60      563.94       24.70 o
  -1  -3   6     2378.80     2314.27       72.80 o
   0  -3   6     3521.60     3187.11       98.70 o
   1  -3   6       83.80       82.61       13.50 o
   2  -3   6      751.10      788.13       22.30 o
   3  -3   6     4531.20     4479.78       88.60 o
   4  -3   6      192.80      214.89       12.00 o
   5  -3   6      677.10      700.93       23.30 o
   6  -3   6       13.20        4.21       11.90 <
   7  -3   6      272.10      291.19       18.90 o
   8  -3   6      238.70      219.39       28.40 o
   9  -3   6        9.40       67.68       40.50 <
  -8  -2   6       61.10       26.06       51.50 <
  -7  -2   6        3.10        2.71       28.50 <
  -6  -2   6       15.80        5.01       18.90 <
  -5  -2   6     1949.10     1738.47       62.50 o
  -4  -2   6       12.70        0.18       16.70 <
  -3  -2   6      479.00      440.01       23.20 o
  -2  -2   6      547.50      554.96       27.90 o
  -1  -2   6      555.10      542.72       36.70 o
   0  -2   6      466.80      528.59       29.00 o
   1  -2   6      205.70      280.93       15.30 o
   2  -2   6     4954.20     5049.15      100.50 o
   3  -2   6     5054.20     4991.76      108.80 o
   4  -2   6      124.70      112.54       10.70 o
   5  -2   6       64.50       70.60        9.20 o
   6  -2   6      142.40      200.94       12.90 o
   7  -2   6       30.60       16.29       12.30 <
   8  -2   6       33.80       64.91       12.50 <
   9  -2   6      203.70      155.24       47.70 o
  -8  -1   6       58.50       62.78       44.70 <
  -7  -1   6      132.00       99.52       23.40 o
  -6  -1   6      750.70      738.42       36.70 o
  -5  -1   6     2562.60     2408.76       68.50 o
  -4  -1   6      435.00      402.49       23.30 o
  -3  -1   6      223.00      244.92       18.00 o
  -2  -1   6      632.90      634.21       23.30 o
  -1  -1   6     6975.30     6772.65      240.60 o
   0  -1   6      273.20      193.55       26.40 o
   1  -1   6       36.60        4.67        9.80 o
   2  -1   6      122.80      141.04        9.20 o
   3  -1   6       -3.50        0.06        7.60 <
   4  -1   6       -0.10        2.28        4.81 <
   5  -1   6     3795.40     3714.51       73.50 o
   6  -1   6       31.00       31.54       10.90 <
   7  -1   6       16.80        6.47        9.30 <
   8  -1   6      741.30      814.23       22.50 o
   9  -1   6        4.10       37.02       33.00 <
  -8   0   6       43.90       31.96       50.00 <
  -7   0   6       19.60       11.51       29.30 <
  -6   0   6       22.80        8.37       19.50 <
  -5   0   6        7.80        1.37       16.40 <
  -4   0   6      345.10      406.71       22.00 o
  -3   0   6     6628.30     6508.42      158.40 o
  -2   0   6      155.50      198.93       15.80 o
  -1   0   6     2761.50     2589.29       70.00 o
   0   0   6      318.20      236.01       17.00 o
   1   0   6     4688.70     4453.37      117.80 o
   2   0   6      718.10      709.53       34.10 o
   3   0   6       51.10       50.44       11.20 o
   4   0   6     1354.50     1429.19       35.60 o
   5   0   6      686.50      626.82       22.40 o
   6   0   6        3.60        7.31        8.60 <
   7   0   6       29.50       41.38        8.40 o
   8   0   6      461.90      525.93       31.60 o
   9   0   6      336.10      304.66       47.70 o
  10   0   6      258.80      367.63       50.80 o
  -8   1   6       90.30      155.96       44.00 <
  -7   1   6      -21.80        1.95       21.40 <
  -6   1   6     1149.40     1147.66       46.70 o
  -5   1   6      244.10      265.27       19.80 o
  -4   1   6      189.60      210.52       17.40 o
  -3   1   6     6280.70     6461.79      124.90 o
  -2   1   6      170.90      198.13       16.00 o
  -1   1   6     3876.50     4035.52      100.10 o
   0   1   6     4140.20     3895.12      110.50 o
   1   1   6     1333.60     1188.66       38.70 o
   2   1   6    10343.40     9363.80      299.90 o
   3   1   6       59.70       35.38       10.70 o
   4   1   6      296.40      292.84       11.80 o
   5   1   6     2707.80     2812.06       62.10 o
   6   1   6     1443.90     1589.92       36.00 o
   7   1   6        1.80        8.09        6.70 <
   8   1   6      246.40      279.78       27.00 o
   9   1   6       30.00        0.32       27.60 <
  10   1   6      483.10      499.91       47.80 o
  -7   2   6      163.50      107.44       50.30 o
  -6   2   6        3.80        0.00       22.20 <
  -5   2   6      500.80      506.58       25.20 o
  -4   2   6      142.00      159.71       17.80 o
  -3   2   6      131.50      110.59       15.30 o
  -2   2   6     3931.90     3959.63       98.80 o
  -1   2   6     3118.40     3262.01       94.80 o
   0   2   6     1397.90     1346.38       40.40 o
   1   2   6      336.10      312.03       14.70 o
   2   2   6    12448.70    10938.75      355.50 o
   3   2   6      100.60       50.08       14.40 o
   4   2   6      527.60      557.50       13.80 o
   5   2   6       21.00        4.86        7.30 <
   6   2   6       19.70       45.22        7.80 <
   7   2   6       24.70       11.76        6.60 o
   8   2   6      167.00      198.06       20.80 o
   9   2   6       85.90      107.46       27.70 o
  10   2   6      309.90      295.92       47.60 o
  -7   3   6       35.40       53.91       43.60 <
  -6   3   6      970.40     1038.64       49.60 o
  -5   3   6       64.10       67.68       20.00 o
  -4   3   6     1512.60     1336.42       48.70 o
  -3   3   6       44.60       45.85       13.00 o
  -2   3   6      338.50      373.17       17.70 o
  -1   3   6        8.40        1.78        8.90 <
   0   3   6      123.30      153.73       10.10 o
   1   3   6      136.50      129.07        9.30 o
   2   3   6     2213.20     2131.22       52.40 o
   3   3   6     1796.60     1734.13       47.70 o
   4   3   6     6041.60     5721.08      130.30 o
   5   3   6     4669.00     4493.75      111.40 o
   6   3   6      847.00      821.68       24.40 o
   7   3   6       92.00      106.87        8.60 o
   8   3   6      560.60      577.43       34.10 o
   9   3   6      225.30      208.36       29.30 o
  10   3   6      128.60      110.41       39.40 o
  -7   4   6       -0.10        3.40       31.31 <
  -6   4   6       -0.30       10.02       31.99 <
  -5   4   6      117.60      156.52       20.90 o
  -4   4   6      368.90      338.88       23.60 o
  -3   4   6       38.50       17.38       13.40 <
  -2   4   6      369.30      419.56       19.50 o
  -1   4   6      324.80      372.33       17.30 o
   0   4   6      536.60      568.06       18.60 o
   1   4   6     2128.30     2220.52       49.50 o
   2   4   6      835.30      824.30       23.90 o
   3   4   6     2054.10     1879.11       50.70 o
   4   4   6     8532.40     8268.42      166.20 o
   5   4   6       37.90       13.25        9.90 o
   6   4   6     4108.90     4147.66       95.80 o
   7   4   6      167.10      161.46       12.30 o
   8   4   6      762.40      735.44       44.50 o
   9   4   6       43.50       60.85       24.30 <
  10   4   6       40.50       23.35       37.10 <
  11   4   6      -70.20        0.45       49.70 <
  -7   5   6       45.20        3.28       65.10 <
  -6   5   6      -13.00       13.73       30.60 <
  -5   5   6       12.30        3.95       22.60 <
  -4   5   6      928.50      889.76       35.30 o
  -3   5   6     1145.00     1280.24       42.00 o
  -2   5   6      374.70      288.82       20.80 o
  -1   5   6     8569.80     8417.19      173.40 o
   0   5   6     1567.10     1562.90       41.80 o
   1   5   6     2025.20     1872.00       69.00 o
   2   5   6      652.80      562.06       20.80 o
   3   5   6      164.40      166.73       12.50 o
   4   5   6      274.80      306.95       14.90 o
   5   5   6      351.90      345.67       16.20 o
   6   5   6     1904.20     1882.83       54.10 o
   7   5   6      103.80       85.28       12.40 o
   8   5   6      175.60      201.19       10.70 o
   9   5   6      472.60      550.04       39.80 o
  10   5   6       75.30       40.19       43.80 <
  11   5   6      -92.40      198.56       57.60 <
  -6   6   6      -55.50       23.12       40.60 <
  -5   6   6        1.70       13.29       29.10 <
  -4   6   6      258.10      256.13       26.90 o
  -3   6   6      -15.80        9.75       16.30 <
  -2   6   6     3428.60     3872.63       90.70 o
  -1   6   6      652.00      546.47       27.30 o
   0   6   6     4375.20     4567.41       98.40 o
   1   6   6     2281.90     2277.21       54.00 o
   2   6   6       73.60       39.24       20.00 o
   3   6   6       15.70       10.31       10.40 <
   4   6   6       -5.60        5.08       12.00 <
   5   6   6      403.90      388.54       23.50 o
   6   6   6     3686.80     3350.88       84.90 o
   7   6   6       67.90       44.03       13.20 o
   8   6   6       78.10       84.13       11.90 o
   9   6   6      184.00      250.15       56.00 o
  10   6   6      143.00       20.47       42.40 o
  -5   7   6       -0.60        0.06       65.22 <
  -4   7   6      323.30      344.12       39.60 o
  -3   7   6       55.80       71.26       20.40 <
  -2   7   6       57.40       96.50       19.50 <
  -1   7   6     4392.40     4351.93      116.30 o
   0   7   6     3915.30     4010.04       90.80 o
   1   7   6     1030.80     1055.88       37.40 o
   2   7   6      282.90      338.98       18.80 o
   3   7   6     1320.50     1501.60       47.30 o
   4   7   6      606.90      596.30       23.40 o
   5   7   6      923.60      879.61       35.80 o
   6   7   6     1363.50     1343.09       46.00 o
   7   7   6     3908.10     3642.61       89.90 o
   8   7   6       20.70       15.31       20.40 <
  10   7   6      -18.00       31.95       40.80 <
  -5   8   6      100.80      121.90       58.10 <
  -4   8   6       -0.20        0.66       35.78 <
  -3   8   6       95.70      106.94       32.90 <
  -2   8   6       20.40       26.83       18.20 <
  -1   8   6       10.30        0.72       18.90 <
   0   8   6     4976.30     5049.71      112.40 o
   1   8   6     1173.60     1216.50       38.30 o
   2   8   6      105.90      169.21       16.10 o
   3   8   6       34.80       15.75       13.80 <
   4   8   6       21.40       27.80       13.20 <
   5   8   6      620.10      672.54       26.00 o
   6   8   6       58.30       26.56       13.90 o
   7   8   6       95.20       77.28       16.80 o
   8   8   6      123.70      159.35       18.80 o
  -4   9   6      -35.80       10.01       45.80 <
  -3   9   6      707.10      641.24       58.80 o
  -2   9   6      399.00      371.68       36.00 o
  -1   9   6       56.40       88.11       24.60 <
   0   9   6      581.10      617.65       33.20 o
   1   9   6       99.20       87.59       19.80 o
   2   9   6      120.20      119.93       19.10 o
   3   9   6       82.20       52.48       15.60 o
   4   9   6       63.30       49.58       15.40 o
   5   9   6      846.00      814.72       34.10 o
   6   9   6       27.30       13.00       15.20 <
   7   9   6      321.50      288.14       22.70 o
   8   9   6      830.10      813.15       38.80 o
   9   9   6       61.10      149.91       53.60 <
  -3  10   6       10.40       60.85       46.20 <
  -2  10   6       65.00       18.67       37.80 <
  -1  10   6       -1.60        0.33       35.50 <
   0  10   6       33.10       45.44       24.70 <
   1  10   6      445.50      422.21       35.60 o
   2  10   6      147.00      129.80       34.30 o
   3  10   6      252.10      283.32       21.50 o
   4  10   6        9.40       14.06       16.10 <
   5  10   6      171.40      185.62       22.10 o
   6  10   6       11.20        5.11       22.90 <
   7  10   6       41.90       49.21       24.20 <
   8  10   6      706.40      664.89       39.00 o
  -2  11   6       19.70       31.20       40.50 <
  -1  11   6       34.80       40.66       37.80 <
   0  11   6       43.40       80.41       34.00 <
   1  11   6      602.40      559.57       53.00 o
   2  11   6     2288.60     2105.21       81.20 o
   3  11   6       25.60       22.53       21.00 <
   4  11   6        4.80        1.60       20.40 <
   5  11   6      388.70      395.93       31.00 o
   6  11   6        2.20       70.23       28.20 <
   7  11   6      132.70      158.42       30.30 o
   8  11   6       -4.60       40.59       31.40 <
  -1  12   6       11.80       37.37       59.60 <
   0  12   6       -5.50       16.80       38.50 <
   1  12   6       -8.20       52.14       42.30 <
   2  12   6      571.20      639.57       76.60 o
   3  12   6      401.30      342.75       72.90 o
   4  12   6      -33.60       77.79       43.80 <
   5  12   6      133.50      161.43       48.90 <
   6  12   6       75.80       62.76       52.90 <
   7  12   6       83.30      110.63       49.80 <
   8  12   6       60.30       16.03       69.20 <
   2  13   6       -2.30       57.84       53.50 <
   3  13   6       56.90       14.41       61.40 <
   4  13   6      -31.20       17.72       59.60 <
   5  13   6       39.20        0.16       55.40 <
   6  13   6      -49.50        1.95       69.00 <
  -2  -9   7       -5.00        0.18       62.60 <
  -1  -9   7      -72.40        4.58       58.40 <
   0  -9   7      -21.50        4.65       54.50 <
   1  -9   7       56.00       44.74       44.10 <
   2  -9   7      210.80      469.34       69.20 o
  -4  -8   7      262.10      216.01       72.70 o
  -3  -8   7       -8.70        0.34       55.70 <
  -2  -8   7      469.00      442.42       71.20 o
  -1  -8   7       59.00       24.40       41.60 <
   0  -8   7       98.80      134.10       33.60 <
   1  -8   7      138.50      192.55       33.40 o
   2  -8   7       18.30        0.72       30.30 <
   3  -8   7      105.90       51.25       52.00 <
   4  -8   7      599.10        3.54      191.80 o
  -5  -7   7       36.20       72.74       55.50 <
  -4  -7   7      171.30      240.74       51.60 o
  -3  -7   7      184.20      200.81       45.70 o
  -2  -7   7      457.00      442.41       48.40 o
  -1  -7   7       29.90       42.39       25.00 <
   0  -7   7      433.20      430.15       29.50 o
   1  -7   7      227.00      258.31       26.90 o
   2  -7   7       48.90       14.34       24.20 <
   3  -7   7      437.30      391.86       32.00 o
   4  -7   7      116.70      105.91       33.40 o
   5  -7   7      -40.10       30.56       30.10 <
  -6  -6   7      -57.30        0.00       65.20 <
  -5  -6   7       79.30       57.35       32.70 <
  -4  -6   7      659.10      676.19       62.90 o
  -3  -6   7      144.30      178.54       39.50 o
  -2  -6   7     1251.10     1090.13       55.50 o
  -1  -6   7      300.60      259.84       33.70 o
   0  -6   7      475.50      425.69       25.90 o
   1  -6   7      100.00      119.36       17.50 o
   2  -6   7      348.80      323.31       23.70 o
   3  -6   7        2.60        4.62       16.30 <
   4  -6   7      -10.90       22.05       17.90 <
   5  -6   7      -14.20        2.68       18.00 <
   6  -6   7      309.90      311.37       34.50 o
  -5  -5   7      197.40      290.62       51.00 o
  -4  -5   7      164.10      155.76       46.80 o
  -3  -5   7       12.90      105.33       28.50 <
  -2  -5   7      473.30      427.72       34.60 o
  -1  -5   7       12.90        8.47       24.70 <
   0  -5   7     1021.20      921.98       48.50 o
   1  -5   7      504.10      520.01       23.10 o
   2  -5   7       28.60       48.57       12.20 <
   3  -5   7       30.80       17.12       13.80 <
   4  -5   7       16.30        0.11       15.40 <
   5  -5   7      741.30      683.28       29.00 o
   6  -5   7      245.00      224.13       21.90 o
   7  -5   7       19.40        0.00       28.40 <
  -7  -4   7        4.50       89.37       47.90 <
  -6  -4   7      392.40      381.49       56.40 o
  -5  -4   7      419.20      404.98       63.60 o
  -4  -4   7      401.10      502.44       42.60 o
  -3  -4   7      123.50       61.00       33.20 o
  -2  -4   7     1412.90     1491.87       64.60 o
  -1  -4   7       66.30       25.96       33.30 <
   0  -4   7       46.10       48.13        8.40 o
   1  -4   7     4292.30     3955.68      109.60 o
   2  -4   7      121.90      164.57       13.80 o
   3  -4   7      755.20      687.13       27.80 o
   4  -4   7      583.10      591.02       24.90 o
   5  -4   7      184.80      168.18       16.80 o
   6  -4   7      329.30      391.03       20.30 o
   7  -4   7       97.40       84.89       21.40 o
   8  -4   7      154.60      200.49       65.50 <
  -7  -3   7      194.40      220.66       66.60 <
  -6  -3   7      495.20      415.87       52.20 o
  -5  -3   7       54.40       74.49       21.30 <
  -4  -3   7      417.50      486.97       29.10 o
  -3  -3   7       37.40       26.39       15.80 <
  -2  -3   7      137.40      152.91       15.50 o
  -1  -3   7      448.80      346.43       22.90 o
   0  -3   7     1250.30     1416.98       46.70 o
   1  -3   7      476.20      645.61       29.30 o
   2  -3   7     1978.40     1959.27       50.30 o
   3  -3   7     4823.20     4497.06       91.50 o
   4  -3   7        4.30        5.93       11.70 <
   5  -3   7        7.10       11.42       11.00 <
   6  -3   7       35.90       27.82       14.10 <
   7  -3   7       -7.70        3.66       16.10 <
   8  -3   7       39.50       61.32       22.80 <
  -7  -2   7      188.70      226.60       44.90 o
  -6  -2   7      296.20      290.02       33.90 o
  -5  -2   7      866.10      949.29       40.80 o
  -4  -2   7     2405.50     2437.22       64.20 o
  -3  -2   7        8.90       22.29       15.70 <
  -2  -2   7      272.80      261.37       20.50 o
  -1  -2   7        0.90       11.72       36.05 <
   0  -2   7     1561.70     1332.79       63.20 o
   1  -2   7     1367.30     1396.64       45.90 o
   2  -2   7       67.10       80.88       14.50 o
   3  -2   7    26288.80    26440.21      524.20 o
   4  -2   7      793.70      796.26       22.40 o
   5  -2   7       31.50       54.37       10.20 o
   6  -2   7      909.50      927.28       26.90 o
   7  -2   7       16.60       23.36       13.40 <
   8  -2   7       48.80       23.10       16.00 o
   9  -2   7        2.50        2.90       68.40 <
  -7  -1   7       63.10       60.62       38.00 <
  -6  -1   7       21.50        9.02       29.60 <
  -5  -1   7     2381.90     2368.83       69.40 o
  -4  -1   7     1478.10     1460.86       47.90 o
  -3  -1   7     2393.30     2253.02       62.70 o
  -2  -1   7      158.40      167.71       17.20 o
  -1  -1   7      785.70      852.31       31.40 o
   0  -1   7       87.50       69.75       20.70 o
   1  -1   7      672.50      583.06       26.90 o
   2  -1   7     3840.90     3572.74       98.40 o
   3  -1   7      157.50      139.58       11.00 o
   4  -1   7     6722.90     6401.58      147.10 o
   5  -1   7     8599.00     8492.17      227.60 o
   6  -1   7      689.40      718.04       23.30 o
   7  -1   7      429.50      487.37       19.70 o
   8  -1   7       56.70       40.64       13.10 o
   9  -1   7        3.90        6.21       40.70 <
  -7   0   7       81.40       15.16       50.50 <
  -6   0   7      163.60      144.33       32.80 o
  -5   0   7       42.60       67.69       20.70 <
  -4   0   7       -9.20        0.00       15.80 <
  -3   0   7    14557.40    14352.52      281.90 o
  -2   0   7       70.50       82.08       14.40 o
  -1   0   7       -2.50        6.96       14.30 <
   0   0   7     1233.30     1205.86       46.70 o
   1   0   7       93.10       43.68       12.50 o
   2   0   7     1684.90     1778.79       67.60 o
   3   0   7      552.10      541.98       24.20 o
   4   0   7     1405.20     1192.66       50.00 o
   5   0   7    10605.60    10559.03      229.50 o
   6   0   7       15.10        9.69       12.00 <
   7   0   7       14.50        2.71       10.10 <
   8   0   7       13.40        1.23       13.60 <
   9   0   7      156.20      176.21       35.10 o
  10   0   7      -31.20       34.03       87.20 <
  -7   1   7        9.10      110.62       29.20 <
  -6   1   7       37.50       57.91       22.90 <
  -5   1   7        7.90        2.19       21.30 <
  -4   1   7      861.70      946.93       35.10 o
  -3   1   7     5217.00     5186.72      103.50 o
  -2   1   7       69.50       55.09       17.10 o
  -1   1   7       29.90       18.20       11.90 <
   0   1   7       11.40        1.96       12.00 <
   1   1   7     1628.50     1376.32       49.20 o
   2   1   7     1625.00     1669.97       58.60 o
   3   1   7       75.00      109.83       15.60 o
   4   1   7     4857.70     4902.62      125.80 o
   5   1   7     1331.00     1277.89       35.30 o
   6   1   7       -2.80        8.64        8.70 <
   7   1   7     8478.40     8325.14      174.10 o
   8   1   7       38.50       47.74       10.00 o
   9   1   7      -35.60        3.95       28.20 <
  10   1   7       -2.10       43.65       32.00 <
  -7   2   7       -0.40        0.02       29.85 <
  -6   2   7      104.10       55.34       30.30 o
  -5   2   7        6.20        1.44       22.30 <
  -4   2   7       60.10       84.90       20.60 <
  -3   2   7      213.60      233.16       18.80 o
  -2   2   7     9110.00     9186.01      232.10 o
  -1   2   7    13323.70    14000.64      299.10 o
   0   2   7      499.60      514.38       23.20 o
   1   2   7     1880.90     1917.59       48.60 o
   2   2   7       87.40       43.69       16.00 o
   3   2   7     2456.90     2333.41       90.60 o
   4   2   7      250.20      215.88       17.50 o
   5   2   7     6766.00     6613.77      158.10 o
   6   2   7      740.00      762.00       24.40 o
   7   2   7     3737.80     3374.03       86.60 o
   8   2   7      261.40      194.98        9.80 o
   9   2   7      115.80       73.28       36.20 o
  10   2   7      125.10      153.74       39.30 o
  -7   3   7       27.70       48.30       50.90 <
  -6   3   7       79.70      142.86       33.10 <
  -5   3   7      172.60      198.83       25.00 o
  -4   3   7      294.70      340.91       25.80 o
  -3   3   7       21.90       43.15       16.20 <
  -2   3   7     5400.40     5590.48      129.30 o
  -1   3   7    21455.20    21298.31      488.40 o
   0   3   7     4307.00     4225.78       98.90 o
   1   3   7     4644.90     4717.76      100.40 o
   2   3   7     2108.60     1919.84       49.80 o
   3   3   7     3626.80     3722.61      130.10 o
   4   3   7      -11.20        4.53       10.60 <
   5   3   7       73.00       71.57        7.80 o
   6   3   7       35.60       37.77        9.70 o
   7   3   7       18.90        8.87        9.20 <
   8   3   7       75.90       62.57        6.60 o
   9   3   7      619.80      512.37       45.50 o
  10   3   7      264.00      283.04       47.00 o
  -6   4   7       94.00        0.52       39.50 <
  -5   4   7      311.20      291.31       41.70 o
  -4   4   7       28.20       17.24       21.70 <
  -3   4   7      169.60      213.48       20.70 o
  -2   4   7      241.70      217.89       19.90 o
  -1   4   7      708.90      693.26       25.20 o
   0   4   7      142.80      166.25       17.00 o
   1   4   7     2552.00     2665.17       60.30 o
   2   4   7      650.70      662.50       21.60 o
   3   4   7       97.60       83.62        9.90 o
   4   4   7     4478.10     4104.96       94.50 o
   5   4   7     1486.40     1371.91       38.60 o
   6   4   7     1123.80     1206.79       36.20 o
   7   4   7      204.90      212.86       14.20 o
   8   4   7       53.50       43.34       11.10 o
   9   4   7      408.10      356.68       44.30 o
  10   4   7      123.60      175.10       35.90 o
  -6   5   7       42.90       35.24       44.30 <
  -5   5   7       26.20        2.53       33.20 <
  -4   5   7      382.00      508.81       28.30 o
  -3   5   7       28.20       48.60       18.40 <
  -2   5   7     1765.70     1657.24       50.50 o
  -1   5   7     5777.60     5975.08      133.40 o
   0   5   7     2210.90     2246.83       55.00 o
   1   5   7     1616.70     1592.66       42.40 o
   2   5   7     1637.20     1503.07       42.80 o
   3   5   7      141.70      173.31       12.80 o
   4   5   7       11.60        9.18        8.30 <
   5   5   7      308.50      218.11       18.80 o
   6   5   7     9089.10     8603.02      188.30 o
   7   5   7     2862.20     2584.56       77.50 o
   8   5   7       44.70       55.61       10.30 o
   9   5   7       25.20       34.32       27.70 <
  10   5   7       22.30        8.05       37.20 <
  -6   6   7       63.50      117.80       53.00 <
  -5   6   7       68.60       60.99       45.40 <
  -4   6   7       46.20        0.46       31.00 <
  -3   6   7      309.60      337.90       23.90 o
  -2   6   7      308.10      363.93       22.40 o
  -1   6   7      226.50      272.49       19.80 o
   0   6   7     4828.60     4940.32      112.80 o
   1   6   7       16.60       17.64       13.80 <
   2   6   7      741.60      824.32       27.60 o
   3   6   7      532.70      448.08       24.00 o
   4   6   7       14.80       51.92        9.90 <
   5   6   7       28.90       18.08       11.50 <
   6   6   7      888.40      888.05       29.20 o
   7   6   7       48.10       43.16       14.20 o
   8   6   7       24.60       15.85       14.20 <
   9   6   7      -28.80        9.05       43.30 <
  10   6   7       60.00       46.77       48.00 <
  -5   7   7      347.00      264.23       62.80 o
  -4   7   7       70.30       68.38       38.90 <
  -3   7   7       13.80       11.40       24.10 <
  -2   7   7      942.50     1107.65       42.90 o
  -1   7   7      659.30      794.09       30.30 o
   0   7   7       32.90       53.12       16.10 <
   1   7   7     1908.00     1923.89       50.50 o
   2   7   7     1207.90     1184.07       36.50 o
   3   7   7       29.60       23.87       14.40 <
   4   7   7     1470.00     1533.70       43.70 o
   5   7   7       17.50       24.14       12.20 <
   6   7   7        2.20        3.06       13.80 <
   7   7   7     2491.70     2225.74       60.70 o
   8   7   7     1224.60     1264.68       51.30 o
   9   7   7       38.30        0.07       19.90 <
  10   7   7      -29.40        8.85       54.00 <
  -4   8   7      229.80      222.16       51.70 o
  -3   8   7       52.50       59.43       34.80 <
  -2   8   7       -6.30        4.92       23.40 <
  -1   8   7      240.10      356.67       26.60 o
   0   8   7      255.70      195.07       28.50 o
   1   8   7       52.80       38.37       18.50 <
   2   8   7       44.70      103.29       16.70 <
   3   8   7      232.20      270.95       23.10 o
   4   8   7       67.40       92.56       15.70 o
   5   8   7      173.20      161.61       18.60 o
   6   8   7       13.30        0.03       16.60 <
   7   8   7      657.40      681.95       27.20 o
   8   8   7     2248.40     2212.09       63.10 o
   9   8   7        4.90       12.18       55.30 <
  -4   9   7      178.90       94.25       76.90 <
  -3   9   7       43.10       32.65       51.90 <
  -2   9   7      427.00      406.68       50.80 o
  -1   9   7      -38.30        3.35       24.70 <
   0   9   7      161.00      255.42       24.80 o
   1   9   7     6689.50     6578.62      161.80 o
   2   9   7     1096.60     1100.73       44.70 o
   3   9   7      340.80      421.75       32.00 o
   4   9   7     1605.90     1589.61       54.80 o
   5   9   7       49.60       89.88       18.50 <
   6   9   7      340.70      341.79       26.10 o
   7   9   7       27.80        3.43       18.50 <
   8   9   7      473.40      547.37       29.40 o
   9   9   7      -29.40        1.61       56.50 <
  -3  10   7      -73.00       14.95       53.10 <
  -2  10   7      -40.90       15.61       71.50 <
  -1  10   7      127.50      166.71       41.70 o
   0  10   7       46.00       38.60       29.90 <
   1  10   7      268.10      353.74       29.70 o
   2  10   7      806.80      826.74       43.30 o
   3  10   7      249.30      225.88       26.70 o
   4  10   7       38.20       17.84       21.10 <
   5  10   7      723.10      650.94       34.70 o
   6  10   7      -22.60        0.80       22.70 <
   7  10   7       17.70       35.31       22.40 <
   8  10   7      313.40      310.27       38.00 o
  -1  11   7      470.80      345.45       56.30 o
   0  11   7       42.90       93.83       38.90 <
   1  11   7       88.40      116.08       37.70 <
   2  11   7       81.00       78.94       29.00 <
   3  11   7      298.20      364.65       34.20 o
   4  11   7        0.20        1.04       20.57 <
   5  11   7       14.30       19.45       26.40 <
   6  11   7       -6.30        1.65       25.80 <
   7  11   7       16.20       59.62       27.40 <
   8  11   7      180.20      229.48       50.70 o
   0  12   7       89.70       78.84       51.80 <
   1  12   7       28.70       15.74       47.60 <
   2  12   7       70.20       85.57       52.80 <
   3  12   7      286.80      348.00       69.40 o
   4  12   7       39.10       50.00       52.80 <
   5  12   7       36.90       25.51       54.00 <
   6  12   7      -11.30        0.00       56.70 <
   7  12   7      155.70      158.98       61.70 <
   3  13   7       41.20       61.19       62.70 <
   4  13   7      389.90      442.03       70.20 o
   5  13   7      -33.10        0.88       64.50 <
  -2  -8   8       87.00        3.75       61.00 <
  -1  -8   8      207.90      215.95       67.80 o
   0  -8   8       34.80       51.03       68.10 <
   1  -8   8       58.10      107.01       81.40 <
   2  -8   8      229.50      389.07       66.30 o
  -4  -7   8      110.90      141.24       69.50 <
  -3  -7   8       97.20       16.85       56.10 <
  -2  -7   8       42.20       27.15       37.80 <
  -1  -7   8      200.50      175.54       28.80 o
   0  -7   8        4.30        4.97       32.30 <
   1  -7   8      406.40      345.43       46.60 o
   2  -7   8       29.60       32.44       25.50 <
   3  -7   8       25.70       23.76       40.10 <
   4  -7   8      772.70      877.56      104.40 o
  -5  -6   8      403.50      449.81       67.70 o
  -4  -6   8      642.80      786.57       50.10 o
  -3  -6   8       58.30       73.37       33.70 <
  -2  -6   8       56.90       79.84       28.80 <
  -1  -6   8       20.90       15.22       26.60 <
   0  -6   8      372.80      373.68       31.00 o
   1  -6   8       14.50       16.81       19.80 <
   2  -6   8      282.50      216.69       27.90 o
   3  -6   8        7.90        1.86       21.40 <
   4  -6   8      388.80      393.94       37.00 o
   5  -6   8      -40.40       16.87       44.20 <
   6  -6   8        0.20       35.39       31.13 <
  -5  -5   8       14.80       81.89       57.20 <
  -4  -5   8      119.20      345.66       47.70 <
  -3  -5   8       36.10      107.85       61.40 <
  -2  -5   8      374.70      355.94       51.70 o
  -1  -5   8       72.10      103.75       30.40 <
   0  -5   8      193.50      203.92       29.20 o
   1  -5   8      233.40      198.93       20.60 o
   2  -5   8      743.20      728.67       27.00 o
   3  -5   8      938.50      875.24       34.20 o
   4  -5   8        0.50       12.27       24.75 <
   5  -5   8       69.80       76.16       20.40 o
   6  -5   8      101.60      103.46       35.00 <
   7  -5   8       25.80       45.12       45.70 <
  -6  -4   8       -9.50        6.55       39.60 <
  -5  -4   8      143.90       61.81       48.30 o
  -4  -4   8       72.50      148.49       47.10 <
  -3  -4   8       37.10        9.21       49.20 <
  -2  -4   8      702.60      944.57       54.90 o
  -1  -4   8       68.50       74.13       24.30 <
   0  -4   8     1754.40     1754.54       47.40 o
   1  -4   8       54.90       62.53       12.70 o
   2  -4   8     3157.40     3019.68       68.30 o
   3  -4   8     1270.60     1279.06       37.20 o
   4  -4   8       27.30       21.46       14.80 <
   5  -4   8       54.90       71.44       16.20 o
   6  -4   8      130.90      161.69       18.40 o
   7  -4   8       91.30       84.45       29.60 o
  -6  -3   8       49.50      101.62       37.80 <
  -5  -3   8      156.00      119.16       37.80 o
  -4  -3   8     1456.80     1295.95       87.20 o
  -3  -3   8      267.50      322.68       25.20 o
  -2  -3   8       83.00      102.05       17.60 o
  -1  -3   8      111.10      117.15       18.80 o
   0  -3   8      118.70      146.43       20.00 o
   1  -3   8      102.40      158.34       19.80 o
   2  -3   8      543.50      591.05       24.30 o
   3  -3   8      600.20      602.86       23.10 o
   4  -3   8       27.40        2.84       11.90 <
   5  -3   8      826.00      785.67       29.10 o
   6  -3   8      -33.90        3.23       14.50 <
   7  -3   8      276.90      269.97       21.10 o
   8  -3   8       41.80       49.01       64.50 <
  -6  -2   8       23.40       51.67       45.70 <
  -5  -2   8       68.90       10.34       34.30 <
  -4  -2   8     1275.20     1296.93       49.80 o
  -3  -2   8     2856.20     2748.67       84.70 o
  -2  -2   8       -9.70        0.82       14.20 <
  -1  -2   8       17.20        0.06       25.00 <
   0  -2   8     1669.30     1908.03       56.20 o
   1  -2   8      100.00       93.02       18.00 o
   2  -2   8     1448.80     1351.71       44.40 o
   3  -2   8      419.20      410.97       20.70 o
   4  -2   8      946.50      836.82       34.50 o
   5  -2   8       17.90       15.38       12.80 <
   6  -2   8       55.10       49.01       15.90 o
   7  -2   8      134.30      138.03       19.20 o
   8  -2   8       65.70      100.57       25.60 <
  -6  -1   8      172.10      133.47       44.80 o
  -5  -1   8      267.00      324.59       34.60 o
  -4  -1   8      404.40      476.79       27.90 o
  -3  -1   8       40.10       54.50       15.70 <
  -2  -1   8       26.20       48.35       14.50 <
  -1  -1   8       50.40       29.69       16.40 o
   0  -1   8       17.90       66.73       13.00 <
   1  -1   8       -2.90       28.40       15.10 <
   2  -1   8     1055.70     1151.31       34.10 o
   3  -1   8      382.60      417.72       15.20 o
   4  -1   8      699.20      629.42       33.20 o
   5  -1   8      376.60      423.18       26.00 o
   6  -1   8      259.20      272.59       14.40 o
   7  -1   8      196.30      240.68       16.30 o
   8  -1   8       48.10       74.04       16.10 o
   9  -1   8      239.60       73.79       85.30 <
  -6   0   8      245.80      229.79       35.40 o
  -5   0   8      125.00      273.92       29.60 o
  -4   0   8      540.00      483.07       32.80 o
  -3   0   8     2559.90     2496.39       70.00 o
  -2   0   8     4493.90     4354.98      128.30 o
  -1   0   8     1134.30     1073.72       46.10 o
   0   0   8       20.20        0.13       13.60 <
   1   0   8      816.10      748.03       32.50 o
   2   0   8        5.40        6.47       18.80 <
   3   0   8     1536.50     1480.73       63.50 o
   4   0   8     2019.10     1924.33       69.80 o
   5   0   8    19654.30    19002.84      458.20 o
   6   0   8      180.60      165.18       14.00 o
   7   0   8      529.40      413.06       23.30 o
   8   0   8      111.00       97.91       16.90 o
   9   0   8       33.50        7.29       81.80 <
  -6   1   8       72.20       73.57       31.10 <
  -5   1   8      373.20      443.64       34.50 o
  -4   1   8       59.00       49.40       21.90 <
  -3   1   8     3673.50     3238.54      100.90 o
  -2   1   8     7392.60     7150.47      188.30 o
  -1   1   8       63.20       85.39       17.30 o
   0   1   8      531.60      575.40       25.20 o
   1   1   8      797.10      651.40       30.40 o
   2   1   8      836.10     1011.63       39.60 o
   3   1   8       67.70       62.37       20.50 o
   4   1   8      400.80      438.33       24.40 o
   5   1   8       78.60       68.33       17.70 o
   6   1   8       11.50        0.04        9.40 <
   7   1   8     1418.80     1444.91       40.60 o
   8   1   8      486.90      450.36       19.60 o
   9   1   8      294.40      285.91       41.70 o
  10   1   8       34.00      144.43       58.10 <
  -6   2   8       34.10      119.54       46.00 <
  -5   2   8       58.80       27.40       27.00 <
  -4   2   8      169.10      167.82       22.90 o
  -3   2   8      170.90      176.97       24.20 o
  -2   2   8       -4.30        7.19       16.00 <
  -1   2   8     7232.40     7030.24      178.50 o
   0   2   8      981.40     1023.05       43.50 o
   1   2   8      501.60      433.24       22.80 o
   2   2   8     1722.70     1919.54       68.40 o
   3   2   8      214.50      149.55       31.20 o
   4   2   8        7.60        7.09       14.30 <
   5   2   8     9091.80     8852.15      217.10 o
   6   2   8      183.20      195.58       10.90 o
   7   2   8     4907.10     4729.94      113.70 o
   8   2   8        2.10        2.65        9.80 <
   9   2   8       39.90       12.53       22.00 <
  10   2   8       21.50        6.85       68.90 <
  -6   3   8       52.80        1.15       44.40 <
  -5   3   8       38.70        4.82       31.20 <
  -4   3   8       12.00       46.28       23.10 <
  -3   3   8      325.30      319.06       26.60 o
  -2   3   8     3175.70     3110.73       93.50 o
  -1   3   8     3030.50     3219.46       85.50 o
   0   3   8     1849.90     1725.68       57.40 o
   1   3   8      126.10      121.62       13.90 o
   2   3   8      180.00      193.37       11.80 o
   3   3   8      176.60      196.02       27.50 o
   4   3   8      135.70      150.75       16.50 o
   5   3   8     1095.50     1131.00       43.10 o
   6   3   8     2341.70     2301.23       52.00 o
   7   3   8      698.90      679.22       24.10 o
   8   3   8       11.80        1.01       10.70 <
   9   3   8      544.90      716.20       36.00 o
  10   3   8      224.20      211.34      110.60 <
  -6   4   8      113.40       68.32       52.50 <
  -5   4   8      205.60      150.23       39.50 o
  -4   4   8      634.30      644.38       49.10 o
  -3   4   8      -14.60       12.75       18.40 <
  -2   4   8      299.80      302.12       30.50 o
  -1   4   8     2875.00     2817.95       81.40 o
   0   4   8     3981.10     4013.19       96.20 o
   1   4   8     9337.10     9748.50      191.80 o
   2   4   8     1685.50     2023.81       41.60 o
   3   4   8      413.10      460.09       18.30 o
   4   4   8       13.40       62.16        5.00 <
   5   4   8      274.20      271.29        9.90 o
   6   4   8      124.80       96.13        9.80 o
   7   4   8       30.40       12.72       12.40 <
   8   4   8      862.20      811.02       26.40 o
   9   4   8     1208.40     1243.66       57.50 o
  10   4   8        5.50       81.26       62.60 <
  -5   5   8      -17.70        0.21       45.10 <
  -4   5   8      496.40      340.74       49.20 o
  -3   5   8      266.10      403.53       30.90 o
  -2   5   8      158.60      195.79       21.80 o
  -1   5   8       -3.30        0.03       17.20 <
   0   5   8      518.90      521.28       23.50 o
   1   5   8    16775.10    16745.06      347.40 o
   2   5   8     1401.10     1425.39       38.70 o
   3   5   8      250.40      315.38       16.30 o
   4   5   8      268.00      268.23       14.90 o
   5   5   8       15.00       33.71       10.20 <
   6   5   8     4252.90     4216.55      107.10 o
   7   5   8      479.90      553.02       19.00 o
   8   5   8       34.00       10.46       14.50 <
   9   5   8      298.60      236.13       15.40 o
  10   5   8        6.70       14.63       36.90 <
  -5   6   8      102.00       28.82       55.80 <
  -4   6   8      186.80      185.57       44.90 o
  -3   6   8      563.60      566.73       37.50 o
  -2   6   8      969.60      997.99       44.80 o
  -1   6   8      948.10      934.17       40.20 o
   0   6   8      420.80      420.43       22.70 o
   1   6   8      -21.70        8.09       13.70 <
   2   6   8      812.60      827.17       24.80 o
   3   6   8     5631.40     5634.78      150.00 o
   4   6   8      585.80      545.18       23.10 o
   5   6   8       31.50       25.20       12.00 <
   6   6   8       69.80       46.80       12.70 o
   7   6   8      653.80      693.25       25.50 o
   8   6   8       41.80       77.52       14.50 <
   9   6   8       29.30       57.87       16.00 <
  10   6   8      728.40      687.68       52.70 o
  -4   7   8      392.10      367.80       67.90 o
  -3   7   8     1046.90      912.31       50.50 o
  -2   7   8       19.30       27.79       23.60 <
  -1   7   8      286.20      325.89       24.10 o
   0   7   8     3336.50     3398.54      111.00 o
   1   7   8     1634.10     1775.26       56.80 o
   2   7   8      253.50      276.21       18.50 o
   3   7   8     7823.80     7741.28      215.00 o
   4   7   8      823.80      717.96       28.20 o
   5   7   8       12.60       30.68       14.00 <
   6   7   8      590.10      603.59       27.50 o
   7   7   8        2.60        5.15       15.60 <
   8   7   8       36.20       49.09       14.80 <
   9   7   8      402.90      398.34       49.50 o
  10   7   8      128.70      179.19       42.30 o
  -4   8   8      773.60      659.76       90.00 o
  -3   8   8      805.70      598.03       72.60 o
  -2   8   8       51.90        0.21       30.90 <
  -1   8   8        2.80        1.14       30.40 <
   0   8   8       25.90       36.90       18.60 <
   1   8   8       57.20       82.00       19.90 <
   2   8   8      407.50      396.01       24.20 o
   3   8   8       49.00       26.95       16.20 o
   4   8   8       35.20       30.13       16.00 <
   5   8   8      188.70      177.09       19.30 o
   6   8   8      398.30      328.94       25.00 o
   7   8   8      643.10      598.53       26.80 o
   8   8   8       12.80        0.91       17.90 <
   9   8   8      -62.60        2.69       52.80 <
  -3   9   8     1019.40      724.74       88.30 o
  -2   9   8      241.40      415.18       42.90 o
  -1   9   8      710.50      690.26       49.30 o
   0   9   8      591.90      658.66       40.90 o
   1   9   8       37.80       25.09       20.20 <
   2   9   8        0.70       72.87       39.66 <
   3   9   8      156.40      189.43       28.50 o
   4   9   8       19.00       18.03       22.20 <
   5   9   8        3.80       11.99       20.60 <
   6   9   8     1449.60     1383.63       57.70 o
   7   9   8       43.00       15.26       22.10 <
   8   9   8        9.10        5.92       19.50 <
   9   9   8      107.10       91.25       71.10 <
  -2  10   8      245.60       98.33       80.90 o
  -1  10   8       36.00       44.73       45.10 <
   0  10   8       27.00       14.45       28.00 <
   1  10   8       36.90       38.37       27.30 <
   2  10   8      123.80      128.31       29.80 o
   3  10   8       30.50        8.93       28.40 <
   4  10   8      142.40      198.04       22.10 o
   5  10   8      312.90      340.45       27.50 o
   6  10   8       -6.50        2.52       22.90 <
   7  10   8       11.30        0.08       24.00 <
   8  10   8      -29.50       22.41       33.00 <
  -1  11   8      -44.80        0.79       66.90 <
   0  11   8      100.00       28.88       39.70 <
   1  11   8        0.00       15.19        0.01 <
   2  11   8      427.00      486.16       43.90 o
   3  11   8      408.80      402.91       36.20 o
   4  11   8       25.10       42.49       25.40 <
   5  11   8      335.00      459.61       32.10 o
   6  11   8      537.20      608.71       43.80 o
   7  11   8       60.70      102.29       29.50 <
   8  11   8       49.40       15.72       49.00 <
   1  12   8       33.90        4.04       59.90 <
   2  12   8      180.90      233.70       59.50 o
   3  12   8       52.80       95.61       69.70 <
   4  12   8      153.50      165.07       62.20 <
   5  12   8      -68.20        0.61       53.10 <
   6  12   8      160.20      128.42       59.10 <
   7  12   8       78.40       74.55       63.30 <
  -1  -7   9      167.10      142.97       69.20 <
   0  -7   9      136.60      139.01       78.10 <
   1  -7   9      636.90      692.14       99.70 o
   2  -7   9      153.70      322.52       58.70 <
   3  -7   9        6.00       37.64       32.80 <
  -3  -6   9      -17.60        1.98       44.30 <
  -2  -6   9      -14.10        0.65       30.40 <
  -1  -6   9       71.60       65.54       31.40 <
   0  -6   9        2.70       35.85       27.70 <
   1  -6   9      367.80      478.81       37.90 o
   2  -6   9      657.70      767.90       49.90 o
   3  -6   9       27.40       43.85       22.10 <
   4  -6   9       56.00      144.58       35.60 <
   5  -6   9       23.00       93.82       29.70 <
  -4  -5   9       66.90       78.01       57.80 <
  -3  -5   9      349.70      361.36       49.70 o
  -2  -5   9      112.30       78.14       35.30 o
  -1  -5   9       94.10       41.88       31.30 o
   0  -5   9       -8.60        9.75       29.30 <
   1  -5   9      624.20      598.21       38.50 o
   2  -5   9        5.30        0.07       21.80 <
   3  -5   9      136.50      136.00       23.50 o
   4  -5   9       11.00       36.88       27.50 <
   5  -5   9       48.60       85.07       32.10 <
   6  -5   9      159.20       78.72       54.50 <
  -5  -4   9       15.80       93.40       66.90 <
  -4  -4   9      361.80      336.63       54.40 o
  -3  -4   9      197.70       70.84       57.10 o
  -2  -4   9      572.20      634.97       44.80 o
  -1  -4   9       42.70       52.34       30.00 <
   0  -4   9        2.80        0.44        7.10 <
   1  -4   9       27.20       25.34       14.40 <
   2  -4   9      504.00      527.22       24.70 o
   3  -4   9      713.80      724.91       27.50 o
   4  -4   9       58.60       79.57       20.00 <
   5  -4   9      267.30      275.72       27.80 o
   6  -4   9      975.00      786.18       48.50 o
   7  -4   9       39.10       27.37       35.80 <
  -5  -3   9      156.30       96.07       56.30 <
  -4  -3   9      286.60      274.38       47.40 o
  -3  -3   9       42.80       38.79       33.80 <
  -2  -3   9      938.20      991.28       58.80 o
  -1  -3   9       79.00      101.03       17.40 o
   0  -3   9      -36.10        8.36       19.60 <
   1  -3   9       15.10        1.05       17.60 <
   2  -3   9        5.60        0.17       15.40 <
   3  -3   9     3917.70     3572.41       98.10 o
   4  -3   9       33.60       58.89       14.20 <
   5  -3   9       53.40       65.00       14.80 o
   6  -3   9       31.90        5.19       23.40 <
   7  -3   9       80.00       77.10       23.80 o
  -5  -2   9       40.70       54.71       47.40 <
  -4  -2   9     1815.00     1547.80      123.90 o
  -3  -2   9     1062.10      990.37       49.50 o
  -2  -2   9      264.90      227.06       23.00 o
  -1  -2   9       82.30       64.73       26.40 o
   0  -2   9     1920.50     2222.55       77.20 o
   1  -2   9       11.60        3.76       14.20 <
   2  -2   9      996.50      975.85       36.60 o
   3  -2   9      223.20      256.92       16.70 o
   4  -2   9     2182.00     1994.29       63.70 o
   5  -2   9      435.90      475.18       29.50 o
   6  -2   9      130.50      123.00       24.20 o
   7  -2   9      533.00      447.28       31.80 o
   8  -2   9      357.40      325.45       29.40 o
  -6  -1   9       48.70      170.79       42.40 <
  -5  -1   9       -0.50       12.10       54.02 <
  -4  -1   9      101.00       96.10       24.60 o
  -3  -1   9      576.00      599.47       38.40 o
  -2  -1   9      160.00      178.08       20.80 o
  -1  -1   9       16.80        2.48       16.80 <
   0  -1   9     1196.30     1436.30       56.00 o
   1  -1   9      377.50      371.44       18.50 o
   2  -1   9       53.70       47.60        7.10 o
   3  -1   9     2801.60     2688.28       88.60 o
   4  -1   9     2329.60     2184.32       82.30 o
   5  -1   9      582.20      645.18       35.70 o
   6  -1   9       79.50       29.95       19.30 o
   7  -1   9      428.80      413.92       31.10 o
   8  -1   9       84.80       67.03       27.80 o
  -6   0   9      362.50      476.72       82.80 o
  -5   0   9      169.10      167.38       32.70 o
  -4   0   9      191.20      210.76       28.40 o
  -3   0   9        9.30       19.11       21.90 <
  -2   0   9       75.70      136.85       15.90 o
  -1   0   9     2689.10     2781.31       90.80 o
   0   0   9      447.60      392.38       26.30 o
   1   0   9     1168.50     1152.37       38.00 o
   2   0   9       73.20      139.84       24.40 o
   3   0   9      192.10      200.32       28.20 o
   4   0   9     6099.00     5669.60      159.00 o
   5   0   9       25.90        6.98       19.30 <
   6   0   9       48.90        3.21       18.30 <
   7   0   9       33.30       16.14       13.50 <
   8   0   9       -2.10        0.52       16.00 <
   9   0   9       90.40       45.49       41.90 <
  -6   1   9       39.50      319.82       67.20 <
  -5   1   9       14.70       25.85       32.50 <
  -4   1   9      494.80      561.53       40.10 o
  -3   1   9     1898.80     2040.49       66.60 o
  -2   1   9      634.50      568.13       41.60 o
  -1   1   9       95.80      120.24       19.20 o
   0   1   9      292.00      253.54       20.10 o
   1   1   9      221.10      337.31       17.00 o
   2   1   9      251.10      324.71       27.60 o
   3   1   9      274.30      303.90       28.30 o
   4   1   9      121.10      105.92       19.90 o
   5   1   9      164.60      204.18       20.30 o
   6   1   9      -17.50        0.13       16.80 <
   7   1   9      140.90      168.21       21.80 o
   8   1   9      462.60      338.44       27.10 o
   9   1   9      105.20       40.91       50.20 <
  -5   2   9       35.10       12.59       54.80 <
  -4   2   9        6.50       26.75       28.40 <
  -3   2   9      211.00      258.51       26.60 o
  -2   2   9      988.80     1045.70       56.20 o
  -1   2   9     1929.80     1897.92       68.60 o
   0   2   9     1277.50     1430.42       46.90 o
   1   2   9     5558.00     5462.38      137.90 o
   2   2   9     1052.30     1200.33       52.70 o
   3   2   9      824.20      837.40       40.60 o
   4   2   9      401.60      438.87       25.90 o
   5   2   9      229.00      266.48       22.70 o
   6   2   9       12.00       40.63       18.10 <
   7   2   9     6804.70     6205.87      184.00 o
   8   2   9      295.50      330.71       18.50 o
   9   2   9      143.60      135.50       53.30 <
  -5   3   9      487.70      403.32       58.70 o
  -4   3   9      270.10      231.70       37.30 o
  -3   3   9       61.90       62.38       22.60 <
  -2   3   9      193.90      222.42       30.00 o
  -1   3   9     5513.80     5657.51      167.10 o
   0   3   9     1053.50     1074.97       49.60 o
   1   3   9      103.20      139.15       15.90 o
   2   3   9      188.30      175.13       21.10 o
   3   3   9      153.10      126.56       23.10 o
   4   3   9       55.00      135.73       18.20 o
   5   3   9     1675.00     1660.05       56.80 o
   6   3   9     1563.40     1541.02       56.30 o
   7   3   9      728.60      660.44       33.20 o
   8   3   9      140.80      132.48       13.60 o
   9   3   9     1428.80     1406.23      253.10 o
  10   3   9     -103.60      242.47       93.60 <
  -5   4   9      200.70      256.91       65.80 o
  -4   4   9     2120.10     1860.96      102.90 o
  -3   4   9      285.50      420.95       32.10 o
  -2   4   9       52.70       46.32       23.40 <
  -1   4   9     4214.70     3954.42      129.40 o
   0   4   9      177.90      151.18       21.00 o
   1   4   9     1018.00     1035.31       39.80 o
   2   4   9       86.50       96.31       13.80 o
   3   4   9      259.00      272.72       27.60 o
   4   4   9     1196.90     1408.49       49.10 o
   5   4   9      304.70      247.28       25.50 o
   6   4   9       -3.50        1.37       15.60 <
   7   4   9      117.50      108.64        9.70 o
   8   4   9       -1.80        9.39       10.60 <
   9   4   9     4279.30     4058.44      455.60 o
  10   4   9     -158.60       81.00       50.80 <
  -5   5   9       83.70       26.51       56.90 <
  -4   5   9       32.30        5.11       39.60 <
  -3   5   9        3.90       37.67       37.80 <
  -2   5   9       27.80       32.21       23.10 <
  -1   5   9       50.80        4.04       21.30 <
   0   5   9     1157.60     1097.90       46.70 o
   1   5   9     5771.00     5356.37      130.70 o
   2   5   9     2205.60     2232.55       51.90 o
   3   5   9     1212.50     1362.30       41.20 o
   4   5   9       44.50       61.91        9.50 o
   5   5   9      188.60      193.20       11.60 o
   6   5   9      548.70      573.53       23.80 o
   7   5   9      -12.10        0.03        9.70 <
   8   5   9      133.00      137.14       14.60 o
   9   5   9      577.30      975.75       95.20 o
  10   5   9     -117.00        5.58       59.10 <
  -4   6   9     1097.50      926.08       72.20 o
  -3   6   9      327.00      251.97       43.30 o
  -2   6   9      118.20       92.28       25.20 o
  -1   6   9      318.30      345.09       26.90 o
   0   6   9      500.90      521.92       30.90 o
   1   6   9      504.50      520.17       25.20 o
   2   6   9     1583.40     1628.18       47.30 o
   3   6   9     4592.90     4330.74      130.90 o
   4   6   9     3392.10     3431.46       88.20 o
   5   6   9     1278.10     1303.46       38.00 o
   6   6   9        0.50        9.10       18.10 <
   7   6   9      529.50      488.44       23.30 o
   8   6   9        6.80       18.81       12.50 <
   9   6   9       37.00        3.05       46.80 <
  10   6   9     3016.80       20.22      650.40 o
  -4   7   9      114.60       42.76       71.40 <
  -3   7   9      859.90      707.23       57.20 o
  -2   7   9      395.30      390.01       39.80 o
  -1   7   9      -39.40        0.50       27.90 <
   0   7   9      666.30      787.08       39.80 o
   1   7   9       36.60       55.60       16.20 <
   2   7   9       84.50       78.77       18.00 o
   3   7   9     4034.00     3777.39      111.70 o
   4   7   9      247.00      275.50       21.40 o
   5   7   9       42.00        6.33       15.30 <
   6   7   9       30.60       23.56       14.70 <
   7   7   9      285.80      275.73       24.70 o
   8   7   9       34.70        5.01       20.00 <
   9   7   9      175.30       32.66       78.40 <
  -3   8   9       58.70       10.64       58.70 <
  -2   8   9      268.10      305.92       48.90 o
  -1   8   9       25.00       31.92       27.00 <
   0   8   9      112.30       94.60       25.20 o
   1   8   9       10.70       49.19       18.80 <
   2   8   9       19.40        0.49       18.70 <
   3   8   9      234.90      260.61       24.10 o
   4   8   9     5417.20     5158.44      125.90 o
   5   8   9     3396.10     3344.38       79.30 o
   6   8   9      848.50      746.07       35.80 o
   7   8   9       16.00       12.26       18.00 <
   8   8   9       66.00       87.28       28.50 <
   9   8   9       59.40       21.04       65.50 <
  -2   9   9      190.70       87.95       81.40 <
  -1   9   9       55.00       39.63       32.80 <
   0   9   9       27.90       28.44       26.30 <
   1   9   9      252.30      338.56       34.30 o
   2   9   9       30.20       19.69       20.00 <
   3   9   9       30.40       27.42       24.00 <
   4   9   9       -1.00        1.40       40.80 <
   5   9   9     4951.80     4786.15      114.20 o
   6   9   9       69.60      114.52       24.40 <
   7   9   9      238.30      271.10       26.70 o
   8   9   9      883.30      816.18       44.40 o
   9   9   9       17.30       36.94       54.50 <
  -1  10   9      712.60      678.56       92.90 o
   0  10   9      574.50      619.53       64.60 o
   1  10   9      113.00       19.73       34.30 o
   2  10   9       60.30       74.24       32.90 <
   3  10   9       18.50       49.85       29.50 <
   4  10   9       26.50       34.08       21.00 <
   5  10   9      369.00      484.55       32.10 o
   6  10   9       86.30      101.26       27.40 o
   7  10   9      127.10      204.59       34.70 o
   8  10   9        1.80       11.36       30.60 <
   0  11   9      -19.50       11.95       57.40 <
   1  11   9      -34.80        7.64       46.60 <
   2  11   9       82.10      129.89       37.10 <
   3  11   9        5.10        1.71       27.70 <
   4  11   9       34.90        8.21       29.80 <
   5  11   9      148.00      168.70       30.90 o
   6  11   9       22.80       11.66       35.60 <
   7  11   9      691.90      753.83       61.80 o
   8  11   9      281.30      310.17       75.30 o
   2  12   9       49.20      132.35       67.40 <
   3  12   9       60.90       84.67       54.70 <
   4  12   9      -36.30        1.06       64.00 <
   5  12   9       12.00       21.84       74.70 <
   6  12   9      209.40      130.06       68.60 o
   0  -6  10       -0.60        8.97       99.92 <
   1  -6  10       52.20       18.18       58.90 <
   2  -6  10      602.40      482.86       82.30 o
   3  -6  10       73.90      203.23       49.50 <
  -2  -5  10       32.90        5.78       72.80 <
  -1  -5  10      110.00        4.89       72.40 <
   0  -5  10       94.20      124.92       62.90 <
   1  -5  10      628.20      489.70       55.70 o
   2  -5  10      221.20      261.69       31.80 o
   3  -5  10      426.00      434.00       43.00 o
   4  -5  10      -15.90        2.66       47.60 <
   5  -5  10       -4.00       69.65       41.60 <
  -3  -4  10       45.50       49.00       68.10 <
  -2  -4  10       31.00        2.80       33.30 <
  -1  -4  10       24.90       63.71       38.80 <
   0  -4  10       30.40       58.37       30.20 <
   1  -4  10       17.60       87.45       27.60 <
   2  -4  10       15.60       22.79       22.00 <
   3  -4  10      537.10      452.66       76.50 o
   4  -4  10      155.40      170.65       33.50 o
   5  -4  10       52.20        7.10       35.30 <
   6  -4  10      379.60      338.57       55.90 o
  -4  -3  10       17.00       53.63       61.40 <
  -3  -3  10      409.20      392.78       51.60 o
  -2  -3  10       62.90        6.54       29.80 <
  -1  -3  10      616.70      658.57       43.80 o
   0  -3  10      761.20      660.88       56.00 o
   1  -3  10       82.00       94.19       25.00 o
   2  -3  10       18.60        3.69       19.30 <
   3  -3  10       37.20       54.60       17.00 <
   4  -3  10       92.40       59.84       28.10 o
   5  -3  10       18.70        2.68       29.30 <
   6  -3  10      170.50      104.37       48.10 o
   7  -3  10      -29.50        1.31       35.50 <
  -4  -2  10       63.80        0.01       48.30 <
  -3  -2  10        5.00        3.34       33.90 <
  -2  -2  10       22.20        6.49       22.90 <
  -1  -2  10      168.50      210.97       23.10 o
   0  -2  10      291.70      352.71       24.60 o
   1  -2  10      205.40      197.14       18.10 o
   2  -2  10       25.70       13.13       10.60 <
   3  -2  10       95.20      101.06       26.50 o
   4  -2  10     1162.70     1177.17       55.60 o
   5  -2  10      114.80      161.05       25.80 o
   6  -2  10      145.20      162.14       28.00 o
   7  -2  10       31.90       21.78       24.50 <
  -4  -1  10      244.30       91.80       53.40 o
  -3  -1  10      185.50      198.66       41.30 o
  -2  -1  10       48.50       50.16       22.60 <
  -1  -1  10      231.00      284.70       31.40 o
   0  -1  10      112.20      183.89       22.80 o
   1  -1  10      232.70      306.18       16.90 o
   2  -1  10       45.50       47.75       27.20 <
   3  -1  10      255.70      251.25       34.00 o
   4  -1  10       36.30        4.40       25.10 <
   5  -1  10      407.20      363.20       34.70 o
   6  -1  10       66.20       74.67       24.90 <
   7  -1  10      138.10      105.27       24.00 o
   8  -1  10      262.70      256.37       67.60 o
  -5   0  10      691.70        8.93      268.70 <
  -4   0  10       30.50        3.30       35.10 <
  -3   0  10      324.80      273.47       32.40 o
  -2   0  10     1054.60     1136.71       51.10 o
  -1   0  10      421.10      371.45       37.50 o
   0   0  10      120.50      132.72       23.40 o
   1   0  10     2763.60     2588.78       82.20 o
   2   0  10     1825.80     2056.54       85.60 o
   3   0  10      474.70      448.85       49.40 o
   4   0  10      828.60      761.97       37.50 o
   5   0  10       71.00       52.26       23.30 o
   6   0  10      309.10      305.48       29.30 o
   7   0  10      107.30      139.54       22.10 o
   8   0  10       10.40        9.51       24.90 <
  -5   1  10     1109.50      503.14      304.90 o
  -4   1  10       32.20       33.31       28.60 <
  -3   1  10      274.90      318.58       30.30 o
  -2   1  10      263.80      290.12       32.80 o
  -1   1  10      -12.70       10.03       20.00 <
   0   1  10       19.00        0.61       17.30 <
   1   1  10      601.30      567.91       32.00 o
   2   1  10     3549.50     3883.44      130.70 o
   3   1  10       78.60       57.22       32.60 <
   4   1  10      495.20      540.38       30.90 o
   5   1  10     2184.70     2131.12       78.80 o
   6   1  10       76.10      155.04       22.30 o
   7   1  10      444.70      418.48       31.80 o
   8   1  10      672.60      597.43       37.10 o
   9   1  10        6.00       95.15       53.20 <
  -5   2  10     1872.00     1651.27      159.50 o
  -4   2  10     1043.40     1003.22       82.70 o
  -3   2  10      401.70      436.84       38.60 o
  -2   2  10      241.60      238.92       35.80 o
  -1   2  10      377.60      413.29       28.10 o
   0   2  10        8.20       18.67       30.00 <
   1   2  10       21.60       41.39       12.50 <
   2   2  10      640.60      644.42       43.70 o
   3   2  10      189.10      122.62       34.00 o
   4   2  10       15.20        4.02       18.30 <
   5   2  10      108.00       51.12       20.40 o
   6   2  10       16.40        1.44       21.40 <
   7   2  10       25.00        5.91       23.10 <
   8   2  10       41.20       27.58       23.50 <
   9   2  10       97.30      133.35       48.10 <
  -4   3  10      481.70      446.72       56.70 o
  -3   3  10      271.10      271.88       32.80 o
  -2   3  10      195.80      148.65       39.40 o
  -1   3  10      431.90      475.51       30.80 o
   0   3  10       53.70       78.50       26.30 <
   1   3  10        2.50        1.57       13.90 <
   2   3  10     4096.50     4073.51      134.50 o
   3   3  10      772.20      836.39       47.30 o
   4   3  10     5193.60     5404.68      160.40 o
   5   3  10     1044.10      994.51       42.60 o
   6   3  10      252.20      166.96       27.60 o
   7   3  10      144.60      152.37       23.90 o
   8   3  10       15.00        6.95       17.70 <
   9   3  10      -51.60       18.83       64.10 <
  -4   4  10      -20.20       13.27       47.50 <
  -3   4  10      749.50      719.90       56.60 o
  -2   4  10        9.50        0.11       26.70 <
  -1   4  10       10.70       10.43       21.40 <
   0   4  10      103.40       78.51       22.10 o
   1   4  10      285.60      321.55       20.90 o
   2   4  10       65.60       31.16       13.80 o
   3   4  10     3930.20     3925.12      141.20 o
   4   4  10     1627.60     1696.22       71.90 o
   5   4  10      -20.40        1.79       19.20 <
   6   4  10     1371.30     1282.85       59.90 o
   7   4  10       35.70       10.47       20.70 <
   8   4  10       48.70        7.97       19.30 <
   9   4  10      -21.20       91.22       60.90 <
  -4   5  10      197.50      162.76       73.60 <
  -3   5  10     1134.90      964.72       73.10 o
  -2   5  10     1148.50      890.05       61.80 o
  -1   5  10      754.90      700.30       47.20 o
   0   5  10       27.90        3.91       23.20 <
   1   5  10      975.20      956.68       43.90 o
   2   5  10      173.50      200.96       20.60 o
   3   5  10      122.40      145.23       25.90 o
   4   5  10      520.60      495.97       39.70 o
   5   5  10       37.10       11.25       19.10 <
   6   5  10      774.20      736.22       39.70 o
   7   5  10      151.20      174.30       22.90 o
   8   5  10       -2.60       16.94       19.30 <
   9   5  10      133.90      304.62       58.90 <
  -3   6  10      622.60      519.39       60.10 o
  -2   6  10      743.70      525.63       57.60 o
  -1   6  10       38.10        0.28       35.60 <
   0   6  10       21.60       12.61       19.30 <
   1   6  10      702.60      709.44       33.90 o
   2   6  10      720.50      821.83       32.10 o
   3   6  10      349.00      359.05       22.00 o
   4   6  10      381.30      442.86       21.70 o
   5   6  10      897.80      896.86       29.90 o
   6   6  10      169.50      205.89       10.70 o
   7   6  10      504.60      506.98       24.00 o
   8   6  10      102.90      108.48       24.30 o
   9   6  10      -64.30        1.30       55.30 <
  -3   7  10      123.50      143.01       64.40 <
  -2   7  10       56.20       56.93       36.20 <
  -1   7  10      161.80      219.22       29.30 o
   0   7  10        6.30       15.74       21.50 <
   1   7  10      224.00      271.18       24.70 o
   2   7  10       17.20        0.60       18.00 <
   3   7  10     5633.30     5245.04      172.50 o
   4   7  10      589.70      749.74       30.70 o
   5   7  10      447.30      549.06       23.60 o
   6   7  10       42.80       59.63       16.10 <
   7   7  10       79.50      119.72       26.50 o
   8   7  10      104.00       91.08       25.00 o
   9   7  10      226.40      164.52       76.60 o
  -2   8  10     1644.20     1485.60      126.00 o
  -1   8  10      661.10      600.51       44.40 o
   0   8  10      141.90       75.97       29.40 o
   1   8  10       24.30       60.89       25.30 <
   2   8  10       75.70       65.42       20.30 o
   3   8  10      996.90     1170.53       67.30 o
   4   8  10      259.30      346.81       27.90 o
   5   8  10     1387.20     1357.99       48.30 o
   6   8  10      135.00      173.67       25.50 o
   7   8  10       41.80       54.02       23.90 <
   8   8  10      180.60      220.44       28.00 o
   9   8  10       35.10       67.16       57.90 <
  -1   9  10       44.70        1.40       55.80 <
   0   9  10       22.00       54.34       27.60 <
   1   9  10      163.10      179.24       29.60 o
   2   9  10      142.40      101.50       29.20 o
   3   9  10      158.80      163.63       33.20 o
   4   9  10      -34.40       11.86       23.70 <
   5   9  10      981.90      978.40       48.40 o
   6   9  10      615.60      762.51       46.50 o
   7   9  10       71.90      105.95       29.20 <
   8   9  10       21.60        9.65       26.90 <
   0  10  10      232.80       97.87       96.60 <
   1  10  10      -20.00        0.46       33.00 <
   2  10  10       71.00       68.44       30.90 <
   3  10  10       58.70       83.55       32.80 <
   4  10  10      117.00      190.72       27.70 o
   5  10  10      178.50      234.46       44.30 o
   6  10  10     1465.50     1641.70       85.70 o
   7  10  10      812.10      942.68       62.20 o
   8  10  10      -42.80        2.60       45.90 <
   2  11  10      126.50       74.86       64.40 <
   3  11  10       96.90       87.18       61.60 <
   4  11  10       81.30       22.74       41.70 <
   5  11  10      120.50      107.71       41.90 <
   6  11  10       20.90       56.06       27.90 <
   7  11  10      449.40      621.36       72.90 o
   1  -5  11       20.90       23.42       63.50 <
   2  -5  11      203.80      233.25       51.10 o
  -1  -4  11      156.30      163.99       82.90 <
   0  -4  11        6.20       56.14       75.60 <
   1  -4  11      538.90      536.16       75.00 o
   2  -4  11      336.90      386.45       57.70 o
   3  -4  11       98.80      121.16       33.80 <
   4  -4  11      237.60      178.55       68.30 o
  -2  -3  11       14.50        0.00       74.10 <
  -1  -3  11       29.40       39.88       33.70 <
   0  -3  11       25.60       42.31       30.10 <
   1  -3  11       -5.30       21.31       23.70 <
   2  -3  11      412.50      392.74       48.10 o
   3  -3  11     2098.00     1672.42      120.40 o
   4  -3  11      214.30      175.17       46.70 o
   5  -3  11       -5.20       25.32       41.70 <
   6  -3  11       14.50       15.32       53.70 <
  -3  -2  11      130.20       14.51       76.10 <
  -2  -2  11      317.70      289.03       50.10 o
  -1  -2  11       -3.80       24.59       32.80 <
   0  -2  11      755.60      652.67       54.20 o
   1  -2  11      377.80      450.24       34.40 o
   2  -2  11      335.30      366.56       19.50 o
   3  -2  11      917.00      811.11       63.70 o
   4  -2  11       51.20       30.27       34.50 <
   5  -2  11      621.20      710.35       41.50 o
   6  -2  11       57.00       56.16       28.00 <
   7  -2  11       89.90        0.18       59.00 <
  -3  -1  11      552.90      576.10       83.30 o
  -2  -1  11       60.20        9.64       35.10 <
  -1  -1  11      -15.60       11.53       24.20 <
   0  -1  11      293.20      358.98       26.70 o
   1  -1  11      353.60      407.35       21.80 o
   2  -1  11      463.80      521.36       92.00 o
   3  -1  11       33.90       20.22       29.70 <
   4  -1  11        7.60       24.80       29.60 <
   5  -1  11      389.30      350.14       45.80 o
   6  -1  11        4.60        0.02       23.80 <
   7  -1  11      478.70      405.29       51.40 o
  -3   0  11      657.60      691.90       54.50 o
  -2   0  11       39.00       13.31       33.20 <
  -1   0  11      117.10      147.95       26.50 o
   0   0  11      178.70      224.35       22.90 o
   1   0  11       -2.30        0.01        9.50 <
   2   0  11      -72.10        8.88       42.50 <
   3   0  11      -15.80        0.65       26.40 <
   4   0  11       68.70       53.14       33.40 <
   5   0  11      305.60      344.48       35.90 o
   6   0  11       68.20       89.34       30.30 <
   7   0  11      243.90      225.62       37.30 o
  -4   1  11       62.10       28.31       70.70 <
  -3   1  11       26.10       60.02       40.50 <
  -2   1  11      332.40      301.07       36.90 o
  -1   1  11       98.60      134.49       27.00 o
   0   1  11       63.50       59.81       21.70 <
   1   1  11      514.70      596.11       21.90 o
   2   1  11      176.90      214.70       38.70 o
   3   1  11     1291.50     1392.64       76.90 o
   4   1  11       29.60       35.85       23.90 <
   5   1  11      719.70      673.06       55.00 o
   6   1  11       29.80       54.60       25.40 <
   7   1  11      239.60      260.16       34.70 o
   8   1  11      -21.90       21.59       76.60 <
  -3   2  11       66.50       50.43       39.60 <
  -2   2  11      557.70      587.03       57.60 o
  -1   2  11      839.30      837.88       56.50 o
   0   2  11      131.80      150.05       26.80 o
   1   2  11       77.00       79.96       15.10 o
   2   2  11        6.50        1.13       28.30 <
   3   2  11     1051.90     1182.00       57.00 o
   4   2  11      192.40      225.24       41.70 o
   5   2  11      192.20      165.66       29.10 o
   6   2  11       49.90        8.53       32.40 <
   7   2  11      271.30      247.04       29.30 o
   8   2  11      255.00      131.78      166.40 <
  -3   3  11      414.80      385.24       51.80 o
  -2   3  11       -6.00        0.02       31.30 <
  -1   3  11      196.30      175.92       30.30 o
   0   3  11      547.40      471.92       37.70 o
   1   3  11       10.60       14.05       17.90 <
   2   3  11      315.00      425.37       38.20 o
   3   3  11       31.00      157.48       29.00 <
   4   3  11      218.40      260.98       43.80 o
   5   3  11       28.60        3.59       22.20 <
   6   3  11      -10.40        5.96       22.20 <
   7   3  11       47.10       15.88       24.20 <
   8   3  11       11.10        0.00       37.30 <
  -3   4  11      329.60      315.72       73.80 o
  -2   4  11      199.80      179.00       39.00 o
  -1   4  11       23.50       20.34       30.00 <
   0   4  11      111.30       93.64       38.90 <
   1   4  11     1223.40     1167.87       53.00 o
   2   4  11        2.90        7.91       29.30 <
   3   4  11      730.30      777.14       50.80 o
   4   4  11        9.60       11.87       30.90 <
   5   4  11       42.20       39.33       22.90 <
   6   4  11      100.70       73.30       28.10 o
   7   4  11      -22.20        0.96       23.70 <
   8   4  11      -24.40        6.40       37.20 <
  -3   5  11      -26.30        2.44       62.50 <
  -2   5  11       57.40        6.74       42.90 <
  -1   5  11       49.10       67.98       32.80 <
   0   5  11      -13.10        6.38       23.90 <
   1   5  11        3.50        0.03       19.80 <
   2   5  11      186.30      154.81       23.90 o
   3   5  11      -24.00        4.38       26.90 <
   4   5  11      676.60      816.47       51.90 o
   5   5  11       43.40       53.62       27.40 <
   6   5  11      355.00      494.28       32.10 o
   7   5  11       43.30       10.39       27.40 <
   8   5  11       18.10       49.07       23.60 <
  -2   6  11      143.10       71.93       42.10 o
  -1   6  11       92.10      147.55       35.00 <
   0   6  11       36.20        0.03       54.10 <
   1   6  11       66.30       72.70       26.80 <
   2   6  11       -3.70        9.78       22.50 <
   3   6  11       30.80      121.31       36.00 <
   4   6  11      -49.90        4.59       34.10 <
   5   6  11       47.00       27.83       26.10 <
   6   6  11      371.50      319.10       35.40 o
   7   6  11       18.70        2.92       26.70 <
   8   6  11       19.10       57.14       26.30 <
  -2   7  11       77.90       46.53       61.80 <
  -1   7  11       87.90       70.14       49.50 <
   0   7  11       25.80       60.12       35.70 <
   1   7  11       59.60       14.07       27.00 <
   2   7  11       95.50      133.64       19.90 o
   3   7  11       63.30        9.56       40.70 <
   4   7  11      527.70      528.95       67.40 o
   5   7  11       92.40      134.16       29.80 o
   6   7  11      195.60      231.83       33.30 o
   7   7  11       12.50       31.04       27.30 <
   8   7  11      200.30      306.37       31.60 o
  -1   8  11      100.20        0.40       71.30 <
   0   8  11      408.50      377.99       59.20 o
   1   8  11       52.60       87.92       35.20 <
   2   8  11       -6.20        0.00       28.90 <
   3   8  11      -48.50        6.51       37.60 <
   4   8  11      124.80      121.96       46.50 <
   5   8  11       37.80      121.55       36.40 <
   6   8  11      -38.00       23.34       26.70 <
   7   8  11       92.50       75.04       28.50 o
   8   8  11       75.10       53.67       36.70 <
   0   9  11      231.00      151.83       91.00 <
   1   9  11       74.60       95.79       34.40 <
   2   9  11       68.10       95.89       30.60 <
   3   9  11       49.10       32.65       58.10 <
   4   9  11      390.50      254.83       64.20 o
   5   9  11      568.70      631.18       51.20 o
   6   9  11      161.90      109.14       38.70 o
   7   9  11       29.90       21.19       34.40 <
   8   9  11       33.50       53.54       32.30 <
   1  10  11       34.60       17.77       80.00 <
   2  10  11      451.80      375.40       83.50 o
   3  10  11       -4.60        8.95       47.50 <
   4  10  11      278.00      242.33       54.60 o
   5  10  11      572.70      758.37       55.70 o
   6  10  11      138.50       80.95       40.70 o
   7  10  11      139.00      230.31       64.40 <
   3  11  11      325.40      363.35       86.30 o
   4  11  11       24.10       98.07       56.30 <
   6  11  11       16.70       35.51       60.20 <
   1  -3  12      274.30      222.61       95.70 <
   2  -3  12       68.30       57.66       66.40 <
   3  -3  12      199.20      208.29       75.40 <
   4  -3  12      -32.00        2.13       63.30 <
  -1  -2  12       80.40       78.43       69.10 <
   0  -2  12      -42.00       18.42       64.40 <
   1  -2  12      534.80      383.46       81.20 o
   2  -2  12      842.50      727.59       90.00 o
   3  -2  12      127.90      141.02       53.20 <
   4  -2  12       27.60      121.41       36.10 <
   5  -2  12      -52.30        0.01       50.70 <
  -2  -1  12       65.20      180.57       70.50 <
  -1  -1  12       23.00      174.39       75.10 <
   0  -1  12      327.20      124.89       84.10 o
   1  -1  12      404.40      789.27      130.40 o
   2  -1  12      499.00      383.49       73.70 o
   3  -1  12       26.10        0.00       40.50 <
   4  -1  12      712.20      651.38       60.30 o
   5  -1  12      900.10      797.27       77.50 o
   6  -1  12       11.40       51.79       45.20 <
  -2   0  12       11.50        7.81       72.00 <
  -1   0  12       10.70       47.09       72.90 <
   0   0  12        4.10        6.53       30.70 <
   1   0  12      -53.10       17.27       38.90 <
   2   0  12      275.10      398.87       80.30 o
   3   0  12       19.20        0.55       34.90 <
   4   0  12       22.10       83.79       41.40 <
   5   0  12       26.60       86.07       51.20 <
   6   0  12       40.00       15.92       43.40 <
   7   0  12      181.90      200.31       55.90 o
  -2   1  12       78.00       26.04      109.00 <
  -1   1  12       77.90       34.41       33.40 <
   0   1  12       64.80       80.97       24.70 <
   1   1  12      303.40      251.44       73.50 o
   2   1  12       67.10      202.96       43.90 <
   3   1  12      266.20      330.94       60.60 o
   4   1  12      247.70      192.40       41.50 o
   5   1  12       69.60       28.18       38.60 <
   6   1  12       71.40      105.19       40.90 <
   7   1  12      601.10      636.77       53.70 o
  -2   2  12       14.50       82.63       60.90 <
  -1   2  12      658.20      638.86       51.10 o
   0   2  12       28.20       56.75       21.80 <
   1   2  12      261.00      308.82       61.40 o
   2   2  12      979.90     1051.92       93.80 o
   3   2  12       42.80      105.71       40.50 <
   4   2  12       17.90        0.33       31.20 <
   5   2  12       16.20      116.08       31.00 <
   6   2  12       13.00        9.01       28.00 <
   7   2  12       11.00        4.11       30.00 <
  -2   3  12       22.00        3.39       69.10 <
  -1   3  12      139.50      174.91       41.20 o
   0   3  12      171.50      148.69       33.00 o
   1   3  12      874.10      794.04       42.40 o
   2   3  12      224.30      182.61       62.30 o
   3   3  12      101.80       77.65       50.40 <
   4   3  12      151.00      117.08       41.70 o
   5   3  12       14.70       25.77       29.30 <
   6   3  12      130.50      221.54       33.80 o
   7   3  12       -5.90        2.93       22.90 <
  -2   4  12      294.30      199.35       68.30 o
  -1   4  12       -0.10        4.49       20.93 <
   0   4  12      210.60      190.31       33.90 o
   1   4  12      294.00      246.65       25.60 o
   2   4  12      -38.70       28.60       40.60 <
   3   4  12        2.50       15.78       43.10 <
   4   4  12      929.10      962.45       94.60 o
   5   4  12        8.10       10.17       29.70 <
   6   4  12       28.70       62.02       40.90 <
   7   4  12       52.20       37.70       24.80 <
  -2   5  12       71.40       72.89       75.20 <
  -1   5  12       62.20       28.53       35.70 <
   0   5  12       54.40       20.06       34.20 <
   1   5  12        6.10       21.21       23.10 <
   2   5  12     2254.60     1974.92      148.00 o
   3   5  12      -52.60       19.13       47.20 <
   4   5  12      151.80      117.85       50.50 o
   5   5  12       -3.70        6.73       29.30 <
   6   5  12      791.90      885.35       50.00 o
   7   5  12       19.80        7.84       24.50 <
  -1   6  12       -9.10       63.46       64.80 <
   0   6  12       -0.70       21.02       57.73 <
   1   6  12      179.90      235.78       30.90 o
   2   6  12       37.30       12.60       23.60 <
   3   6  12      643.20      463.63       93.00 o
   4   6  12      617.00      515.55       84.40 o
   5   6  12       27.00       50.73       33.10 <
   6   6  12      598.80      708.67       41.60 o
   7   6  12       49.60       77.21       28.70 <
   0   7  12      236.90      275.17       46.10 o
   1   7  12       42.10       85.41       31.90 <
   2   7  12       39.00       62.52       33.60 <
   3   7  12      237.50      147.97       67.00 o
   4   7  12      -14.80        0.49       48.50 <
   5   7  12       72.80       87.48       44.50 <
   6   7  12       95.00      164.87       40.70 <
   7   7  12       -0.70        2.96       47.69 <
   1   8  12        1.70       63.16       28.60 <
   2   8  12       54.20        2.15       36.10 <
   3   8  12      104.40       86.68       60.00 <
   4   8  12       17.80       39.36       44.60 <
   5   8  12       -1.20       38.23       34.70 <
   6   8  12      -50.20        2.51       40.30 <
   7   8  12       46.50       73.86       33.20 <
   2   9  12       63.20        7.24       77.10 <
   3   9  12      172.20      184.52       65.60 <
   4   9  12        1.50        9.85       58.50 <
   5   9  12      165.40      139.50       49.20 o
   6   9  12      -48.70       28.07       52.40 <
   7   9  12      227.10      131.91       48.20 o
   3  10  12      -32.30       55.64       63.80 <
   4  10  12       49.00        1.49       62.70 <
   1  -1  13       13.40       36.71       67.70 <
   2  -1  13       76.60      145.20       82.20 <
   3  -1  13        0.80       28.67      136.67 <
   1   0  13       81.50       42.50       69.80 <
   2   0  13       93.70      189.62       71.80 <
   3   0  13       94.40       38.16       75.70 <
   4   0  13      111.20       12.11       64.20 <
   5   0  13      326.60      278.24       74.40 o
   0   1  13      161.40      103.82       68.10 <
   1   1  13      531.50      467.04       79.50 o
   2   1  13      180.10       96.04       70.50 <
   3   1  13        7.30       25.15       54.20 <
   4   1  13       12.30       70.48       52.60 <
   5   1  13      -84.50        0.42       28.30 <
   6   1  13       27.60        0.83       68.10 <
   0   2  13       65.60       22.75       64.90 <
   1   2  13      174.70      118.34       60.70 <
   2   2  13      111.50       72.99       54.40 <
   3   2  13      -73.10        3.45       69.40 <
   4   2  13       38.50       48.32       39.40 <
   5   2  13      -33.60        8.59       42.90 <
   6   2  13      100.70      167.12       77.10 <
   7   2  13      521.30      389.91       88.20 o
   0   3  13      -46.70        0.09       68.40 <
   1   3  13       26.60      103.67       66.10 <
   2   3  13      -75.00        0.00       50.80 <
   3   3  13      193.00      193.51       63.70 o
   4   3  13       62.80       25.54       39.90 <
   5   3  13       78.30       71.26       47.20 <
   6   3  13      -67.40        4.35       28.50 <
   0   4  13      177.10      285.46       74.70 <
   1   4  13     2053.10     1693.88      169.70 o
   2   4  13       -5.60        0.66       59.60 <
   3   4  13      303.10      321.43       75.90 o
   4   4  13      -43.20       82.88       56.50 <
   5   4  13       53.10       44.48       49.90 <
   6   4  13     -127.60        0.49       39.80 <
   0   5  13      -47.60        2.10       86.50 <
   1   5  13      119.10      117.57       66.20 <
   2   5  13      119.10       92.77       65.80 <
   3   5  13     1416.00     1204.30      130.00 o
   4   5  13      305.00      350.54       72.50 o
   5   5  13      365.50      348.22       48.70 o
   6   5  13       75.10      127.89       52.90 <
   7   5  13       31.60       64.80       44.80 <
   1   6  13      149.90       10.37       60.60 <
   2   6  13        0.60       71.16       94.50 <
   3   6  13      784.60      709.83      114.40 o
   4   6  13      172.10      197.29       64.90 <
   5   6  13      -12.90        5.13       44.60 <
   6   6  13       16.80       38.86       45.40 <
   7   6  13       30.60       33.48       63.80 <
   2   7  13       62.10       95.26       62.10 <
   3   7  13       57.70       40.68       69.00 <
   4   7  13       92.20       59.51       61.90 <
   5   7  13       93.20      171.70       44.90 <
   6   7  13      145.70      171.26       64.80 <
   7   7  13      149.40      233.09       58.80 <
   3   8  13      231.70      289.83       70.00 o
   4   8  13      126.70       99.17       68.60 <
   5   8  13      170.70      168.87       75.90 <
   6   8  13       49.30       33.17       42.70 <
   3   2  14      129.00      140.00       78.80 <
   3   3  14      927.80      808.57      118.20 o
   4   3  14      814.30      564.77       91.40 o
   3   4  14      256.80      189.50       86.30 o
   4   4  14        8.20        3.15       69.70 <
   5   4  14      425.40      508.74       93.80 o
   3   5  14       -3.90        0.09       68.90 <
   4   5  14       64.40       43.71       61.30 <
   5   5  14       -5.20       57.75       80.70 <
